# Supplementary material for: Single-Cell Transcriptomic Analysis of Ecosystems in Papillary Thyroid Carcinoma Progression
Source: Front Endocrinol (Lausanne). 2021 Nov 1;12:729565. doi: 10.3389/fendo.2021.729565 (PMC8591202; doi:10.3389/fendo.2021.729565)
Supplement: Supplementary file 2 [file Table_1.xls]

## Sheet: Supplementary table1
EnsemblID	GeneName	Cluster 1 Average	Cluster 1 Log2 Fold Change	Cluster 1 P-Value	Cluster 2 Average	Cluster 2 Log2 Fold Change	Cluster 2 P-Value	Cluster 3 Average	Cluster 3 Log2 Fold Change	Cluster 3 P-Value	Cluster 4 Average	Cluster 4 Log2 Fold Change	Cluster 4 P-Value	Cluster 5 Average	Cluster 5 Log2 Fold Change	Cluster 5 P-Value	Cluster 6 Average	Cluster 6 Log2 Fold Change	Cluster 6 P-Value	Cluster 7 Average	Cluster 7 Log2 Fold Change	Cluster 7 P-Value	Cluster 8 Average	Cluster 8 Log2 Fold Change	Cluster 8 P-Value	Cluster 9 Average	Cluster 9 Log2 Fold Change	Cluster 9 P-Value	Cluster 10 Average	Cluster 10 Log2 Fold Change	Cluster 10 P-Value
ENSG00000020633	RUNX3	1.19907	1.9984	4.50814e-15	0.822482	1.04671	0.000349997	0.0289089	-4.17343	1.53364e-24	0.87394	1.06176	0.00866903	0.258397	-0.915947	0.0127491	0.376706	-0.283757	1	0.0184579	-4.76583	8.01744e-24	0.0313718	-3.88434	5.47168e-08	0.0153805	-4.88088	7.74878e-12	0.0247881	-3.80137	1
ENSG00000182866	LCK	1.1488	2.57265	4.50814e-15	0.150478	-1.36007	0.000370303	0.0331602	-3.62346	4.45408e-20	1.40064	2.37732	6.39562e-14	0.0422831	-3.27	3.3382e-17	0.170035	-1.11515	0.101882	0.0410176	-3.27363	1.31374e-14	0.0257697	-3.80884	1.14473e-07	0.0451161	-3.03237	1.85257e-06	0.0578388	-2.4519	1
ENSG00000116824	CD2	2.90914	2.61255	4.50814e-15	0.119598	-3.06917	2.86691e-14	0.084176	-3.61286	7.90154e-21	4.2278	2.78316	6.39562e-14	0.149913	-2.76601	5.20474e-14	0.11273	-3.06188	4.41886e-07	0.0399921	-4.64504	4.0067e-24	0.0593823	-3.96194	1.94458e-08	0.0246088	-5.21189	2.44849e-13	0.148728	-2.52647	1
ENSG00000198821	CD247	0.871917	2.65253	4.50814e-15	0.0612695	-2.25391	1.62014e-08	0.0340105	-3.14633	8.22205e-16	1.15357	2.60225	6.39562e-14	0.0260532	-3.5309	3.62777e-18	0.0648198	-2.08389	0.000712823	0.0133307	-4.43722	3.23228e-20	0.0392148	-2.7844	7.61699e-05	0.011279	-4.51373	4.86295e-10	0.0330508	-2.69725	1
ENSG00000119801	YPEL5	8.365	2.04587	4.50814e-15	6.91659	1.4473	6.90143e-08	0.692114	-2.35324	4.72925e-12	1.95906	-0.710213	0.296385	1.15531	-1.57967	2.08953e-06	1.7445	-0.879477	0.171572	0.973141	-1.81041	8.29532e-07	0.66441	-2.29236	0.000440374	0.973072	-1.74004	0.00181267	0.900633	-1.79376	1
ENSG00000163600	ICOS	2.45255	4.08121	4.50814e-15	0.0965608	-2.64244	1.3884e-10	0.0165801	-5.21618	2.04677e-30	1.14021	1.22093	0.00225621	0.0341682	-4.18333	6.43073e-23	0.0751534	-2.91425	4.30846e-06	0.025636	-4.55055	2.45426e-21	0.0470577	-3.56349	1.10809e-06	0.0143551	-5.22359	4.51552e-12	0.0413134	-3.46509	1
ENSG00000127824	TUBA4A	2.46455	2.08096	4.50814e-15	1.57487	0.971508	0.000982393	0.0892775	-3.54772	1.27818e-20	1.25624	0.522119	0.38216	0.222947	-2.19754	4.93026e-10	0.887749	-0.0277805	1	0.392743	-1.31358	0.000660461	0.0784295	-3.5857	1.74237e-07	0.257367	-1.87535	0.00206911	0.421397	-1.0909	1
ENSG00000182568	SATB1	1.32326	2.52493	4.50814e-15	0.232824	-0.930097	0.0191222	0.0709969	-2.74334	1.04857e-13	0.456585	0.144908	0.941155	0.345526	-0.311844	0.569821	0.184126	-1.23005	0.0616638	0.237902	-0.892044	0.0301366	0.0829112	-2.38003	0.000459521	0.226606	-0.916952	0.214452	0.165254	-1.28253	1
ENSG00000109321	AREG	3.87635	2.22772	4.50814e-15	2.54244	1.12102	0.000110244	0.0675959	-4.53438	1.62415e-28	1.29046	-0.0685954	1	0.92553	-0.620407	0.101352	0.862385	-0.682031	0.367563	0.195859	-2.94638	5.91257e-13	0.0997175	-3.82145	4.92e-08	0.236859	-2.58141	2.91252e-05	0.190042	-2.78681	1
ENSG00000138767	CNOT6L	1.70744	2.55502	4.50814e-15	0.398007	-0.472916	0.325799	0.216817	-1.43865	3.24864e-05	0.738717	0.519701	0.326886	0.201165	-1.55253	8.69152e-06	0.293098	-0.905049	0.224394	0.184066	-1.6584	1.73281e-05	0.218482	-1.3304	0.0780505	0.162008	-1.7747	0.00393298	0.454448	-0.216373	1
ENSG00000169288	MRPL1	1.5221	2.12548	4.50814e-15	0.368107	-0.645925	0.133504	0.319699	-0.882647	0.0147684	0.924857	0.83641	0.0642154	0.213978	-1.50535	1.68298e-05	0.37013	-0.601118	0.561952	0.255334	-1.20915	0.00198717	0.306996	-0.873654	0.378464	0.195845	-1.54225	0.0139168	0.347033	-0.644408	1
ENSG00000168685	IL7R	5.24763	3.47437	4.50814e-15	0.460257	-1.61677	1.02311e-05	0.0395372	-5.23988	1.92072e-34	3.15436	1.47687	3.94551e-05	0.336984	-2.10981	2.8652e-09	0.232975	-2.54631	1.89576e-05	0.0594755	-4.6092	3.9968e-24	0.0885133	-3.92571	2.25033e-08	0.0287102	-5.52923	1.76419e-14	0.280931	-2.17553	1
ENSG00000082074	FYB	3.0337	2.49749	4.50814e-15	0.185279	-2.54108	4.91088e-11	0.0624943	-4.15907	7.11126e-26	2.16106	1.32198	0.000321346	1.44019	0.711387	0.0180777	0.187883	-2.43539	3.17336e-05	0.0594755	-4.18792	1.38474e-21	0.110922	-3.18147	2.17427e-06	0.0246088	-5.3246	5.24496e-14	0.181779	-2.36312	1
ENSG00000171522	PTGER4	2.26833	2.10493	4.50814e-15	0.390164	-1.18863	0.00180761	0.113085	-3.06719	1.49403e-16	1.04672	0.376662	0.62723	1.57131	1.18121	1.12124e-05	0.204793	-2.08166	0.000426815	0.129205	-2.83326	2.50567e-12	0.327163	-1.38231	0.0633322	0.04204	-4.34917	9.07143e-11	0.173516	-2.20234	1
ENSG00000113088	GZMK	0.847905	2.71992	4.50814e-15	0.0431337	-2.69796	1.71976e-09	0.00935289	-4.91356	1.19124e-23	1.17527	2.74949	6.39562e-14	0.016657	-4.10104	6.42491e-19	0.0422738	-2.6281	0.00013538	0.00563991	-5.54298	5.26776e-22	0.0481781	-2.42207	0.00204853	0.0030761	-6.03219	2.0559e-11	0.0413134	-2.36453	1
ENSG00000145675	PIK3R1	1.51385	1.95341	4.50814e-15	0.211257	-1.59319	2.94727e-05	0.361361	-0.782342	0.0364847	0.918179	0.726958	0.141527	0.380975	-0.697618	0.0741047	0.206672	-1.5568	0.011857	0.506054	-0.229566	0.734109	0.396629	-0.580162	0.739054	0.205073	-1.5619	0.0136112	0.173516	-1.70031	1
ENSG00000010810	FYN	1.31951	2.68018	4.50814e-15	0.131362	-1.7259	6.15921e-06	0.123713	-1.84074	1.64923e-07	0.860584	1.26767	0.000819309	0.0700447	-2.68717	3.92508e-13	0.0817293	-2.34333	9.11649e-05	0.255334	-0.702802	0.106622	0.18599	-1.12932	0.175707	0.0861307	-2.25908	0.000257356	0.603176	0.620355	1
ENSG00000118503	TNFAIP3	3.08285	2.7927	4.50814e-15	0.763663	-0.261089	0.663064	0.14497	-2.8234	1.35261e-14	1.1135	0.343777	0.682477	0.637663	-0.561037	0.147346	0.357918	-1.38265	0.0286862	0.116387	-3.10714	5.74622e-14	0.254336	-1.87254	0.00664184	0.134323	-2.80698	6.2973e-06	0.504024	-0.822489	1
ENSG00000105939	ZC3HAV1	2.89901	1.88915	4.50814e-15	2.10326	1.07265	0.000171713	0.314597	-2.03589	3.20099e-09	1.27376	0.168385	0.975379	0.563775	-1.1442	0.000656526	0.8699	-0.420096	0.70412	0.308144	-2.03404	1.00468e-07	0.315959	-1.91484	0.00403936	0.387588	-1.62144	0.00771447	0.470973	-1.27381	1
ENSG00000211751	TRBC1	4.60683	3.28791	4.50814e-15	0.21812	-2.59744	6.06016e-11	0.0663205	-4.36561	1.36187e-26	3.9657	2.06655	4.92202e-10	0.0948167	-3.84624	4.75161e-22	0.210429	-2.56412	2.15291e-05	0.0702426	-4.23997	3.9759e-21	0.115403	-3.41614	9.39907e-07	0.0451161	-4.76528	7.51051e-12	0.140466	-3.00736	1
ENSG00000211772	TRBC2	3.1924	2.70794	4.50814e-15	0.577404	-0.801195	0.0357691	0.0709969	-3.95413	8.96679e-24	3.2779	2.11393	7.48767e-11	0.0674821	-4.0266	4.54017e-24	0.590893	-0.724118	0.402438	0.0594755	-4.16786	4.09006e-21	0.0806704	-3.6181	1.67737e-07	0.053319	-4.21787	2.14701e-10	0.156991	-2.54511	1
ENSG00000179144	GIMAP7	1.17394	2.47363	4.50814e-15	0.0666612	-2.65346	6.75415e-11	0.0208314	-4.36821	9.90364e-25	1.47827	2.37909	6.39562e-14	0.132402	-1.65718	4.29204e-06	0.0591833	-2.73166	1.05696e-05	0.0194833	-4.41616	1.04022e-20	0.0470577	-3.0397	1.64742e-05	0.011279	-5.02457	1.3586e-11	2.58622	2.8435	0.00329007
ENSG00000147443	DOK2	1.17544	2.42926	4.50814e-15	0.121069	-1.79276	2.84944e-06	0.0399623	-3.45408	7.19023e-19	0.721188	1.02906	0.00883126	0.613746	0.849158	0.00363259	0.0666986	-2.58273	1.88069e-05	0.0312759	-3.76459	1.54825e-17	0.0336126	-3.53756	5.38329e-07	0.0153805	-4.63131	5.57458e-11	0.0247881	-3.55225	1
ENSG00000104660	LEPROTL1	2.05411	2.42039	4.50814e-15	0.318602	-1.17821	0.00179251	0.351583	-1.04374	0.00280926	1.07594	0.760277	0.105439	0.390371	-0.878626	0.0114661	0.198217	-1.822	0.00200247	0.282508	-1.35631	0.000401835	0.357414	-0.941766	0.300694	0.157906	-2.14681	0.000378134	0.388346	-0.770935	1
ENSG00000170881	RNF139	1.77797	1.9913	4.50814e-15	1.05188	0.767959	0.0134224	0.26018	-1.52183	9.29803e-06	0.570106	-0.260071	1	0.279752	-1.40989	4.70357e-05	0.508225	-0.432788	0.802323	0.377361	-0.924645	0.0208888	0.267781	-1.38014	0.0602635	0.150729	-2.22633	0.000231734	0.198305	-1.72696	1
ENSG00000179119	SPTY2D1	1.39717	1.84201	4.50814e-15	0.545054	-0.0495018	1	0.223619	-1.47335	1.92177e-05	0.679453	0.300255	0.679136	0.478354	-0.268632	0.600956	0.369191	-0.639129	0.505786	0.308144	-0.954956	0.0168831	0.284587	-1.01967	0.243756	0.194819	-1.58331	0.0107236	0.247881	-1.15125	1
ENSG00000172543	CTSW	0.519248	2.01284	4.50814e-15	0.0264684	-3.03491	1.42697e-11	0.0250827	-3.14579	4.38202e-14	1.05591	3.09168	6.39562e-14	0.0666279	-1.70263	1.06199e-05	0.0310008	-2.70078	5.96724e-05	0.0333268	-2.69215	1.76107e-09	0.0145655	-3.71952	3.03262e-06	0.0184566	-3.41247	2.22765e-06	0.00826269	-3.5865	1
ENSG00000198851	CD3E	2.71742	3.1494	4.50814e-15	0.128421	-2.6466	1.33601e-11	0.0544168	-3.93068	1.47257e-23	2.60346	2.21282	3.30577e-12	0.0563775	-3.87825	8.1215e-23	0.106154	-2.83404	2.02601e-06	0.0476829	-4.07863	1.79639e-20	0.0784295	-3.25185	1.68284e-06	0.0317863	-4.54255	2.26288e-11	0.0991523	-2.76259	1
ENSG00000167286	CD3D	3.45728	2.91873	4.50814e-15	0.169104	-2.68495	6.62464e-12	0.0952294	-3.55638	1.07172e-20	3.94567	2.4491	6.39562e-14	0.0832849	-3.75041	5.35372e-22	0.139973	-2.87166	1.42966e-06	0.0579373	-4.23474	8.93926e-22	0.114283	-3.14759	2.97062e-06	0.0338371	-4.88914	1.31694e-12	0.198305	-2.25164	1
ENSG00000160654	CD3G	1.43994	2.79698	4.50814e-15	0.0578384	-3.01697	1.82791e-13	0.0352859	-3.76616	3.9628e-21	1.8806	2.66646	6.39562e-14	0.0307514	-3.96327	2.80935e-22	0.0544862	-3.0045	1.09204e-06	0.0184579	-4.64629	1.00102e-22	0.0403352	-3.41169	1.24986e-06	0.0133298	-4.9548	8.11061e-12	0.0826269	-2.22142	1
ENSG00000095794	CREM	8.01045	2.05937	4.50814e-15	5.44417	1.07228	0.000178371	0.585831	-2.52943	2.09337e-13	2.96321	0.000101953	1	2.57457	-0.235281	0.663597	1.14515	-1.43435	0.0102598	0.315322	-3.40316	1.18925e-16	0.658808	-2.23408	0.000656681	0.291204	-3.42687	3.10813e-08	0.694066	-2.0966	1
ENSG00000122862	SRGN	21.0254	2.11742	4.50814e-15	5.45887	-0.539577	0.189866	0.881722	-3.31941	2.98087e-20	11.5741	0.668113	0.181265	12.9459	0.957088	0.000530939	2.53924	-1.6527	0.00244492	0.449142	-4.26338	2.60467e-23	1.02407	-2.96712	1.36082e-06	0.190718	-5.40265	2.60443e-15	4.89977	-0.648291	1
ENSG00000107742	SPOCK2	1.35102	2.6224	4.50814e-15	0.31321	-0.447839	0.370754	0.0267833	-4.14519	3.74071e-24	1.0918	1.61574	3.9516e-06	0.0358766	-3.72319	1.05905e-20	0.182247	-1.23098	0.0609444	0.195346	-1.18071	0.00277318	0.0347331	-3.60457	3.38228e-07	0.115866	-1.88901	0.00228577	0.198305	-1.01623	1
ENSG00000168209	DDIT4	5.80252	2.05687	4.50814e-15	3.70509	0.953238	0.00116997	0.406	-2.59608	6.16999e-14	2.74452	0.387071	0.598725	0.793556	-1.58819	1.99218e-06	2.06954	-0.0576986	1	0.453244	-2.39732	6.30926e-10	0.447048	-2.32969	0.000375732	0.554723	-2.0211	0.00074133	2.86715	0.413198	1
ENSG00000111796	KLRB1	3.22467	3.16585	4.50814e-15	0.101952	-3.23056	2.64004e-14	0.0590932	-4.05508	9.68919e-23	3.19526	2.28868	3.69525e-12	0.070899	-3.78983	1.99218e-20	0.0892446	-3.32731	2.20378e-07	0.0599882	-3.9909	2.12981e-18	0.0672253	-3.71446	3.6983e-07	0.0287102	-4.92662	1.31076e-11	0.0413134	-4.12018	1
ENSG00000069493	CLEC2D	1.6658	2.21462	4.50814e-15	0.589168	0.020511	1	0.0965048	-2.78614	1.94806e-14	1.59847	1.68325	9.2034e-07	0.14735	-2.1572	1.1265e-09	0.588075	0.0167377	1	0.0881877	-2.8801	1.27415e-12	0.10644	-2.50758	0.000171342	0.04204	-3.84477	3.70875e-09	0.148728	-1.91086	1
ENSG00000111537	IFNG	2.21768	2.77931	4.50814e-15	0.110285	-2.71571	3.93538e-09	0.0786493	-3.24139	1.12268e-13	2.86055	2.62793	6.39562e-14	0.0371579	-4.32747	6.64716e-20	0.0930023	-2.87224	6.47102e-05	0.0358904	-4.33422	1.03629e-16	0.0571415	-3.55166	1.88154e-05	0.022558	-4.8686	2.88167e-09	0.0908896	-2.72681	1
ENSG00000102760	RGCC	2.31973	2.05303	4.50814e-15	0.28135	-1.74876	5.55291e-06	0.0922535	-3.42638	7.7848e-19	1.01584	0.262698	0.825543	1.55123	1.07228	0.000125494	0.166277	-2.44627	5.10083e-05	0.226622	-2.06535	1.90765e-07	0.458252	-0.946103	0.324638	0.109714	-3.03972	1.74398e-06	3.75126	2.15521	0.106068
ENSG00000277734	TRAC	4.8113	2.83819	4.50814e-15	0.37595	-2.02435	8.51868e-08	0.125414	-3.67112	7.90017e-22	5.37302	2.3578	6.39562e-14	0.105494	-3.92178	1.21567e-23	0.437768	-1.72469	0.00379525	0.0728062	-4.41782	2.73212e-23	0.296912	-2.27949	0.000601864	0.053319	-4.75714	2.35206e-12	0.239618	-2.49774	1
ENSG00000151327	FAM177A1	2.18279	1.91409	4.50814e-15	0.631321	-0.489163	0.254976	0.521636	-0.80523	0.0204259	0.67194	-0.368946	0.844715	0.454864	-1.0207	0.00282715	0.238612	-1.90779	0.00114648	0.743956	-0.223262	0.739961	0.601666	-0.52815	0.791216	0.766974	-0.162661	1	0.950209	0.157536	1
ENSG00000140030	GPR65	1.54199	2.13655	4.50814e-15	0.745037	0.503998	0.159257	0.0425131	-3.90958	9.49372e-23	0.921518	0.815619	0.076074	0.524909	-0.0910794	0.995938	0.388919	-0.539884	0.652598	0.0379412	-4.03011	1.40006e-19	0.0750682	-2.93805	1.65754e-05	0.0194819	-4.84753	6.83137e-12	0.0661015	-2.91941	1
ENSG00000185115	NSMCE3	1.0475	1.87746	4.50814e-15	0.554857	0.493218	0.174436	0.20959	-1.106	0.00186138	0.439057	0.0885352	1	0.180237	-1.33901	0.000161161	0.342887	-0.292261	1	0.194321	-1.19849	0.00243328	0.207278	-1.03975	0.242755	0.159957	-1.42682	0.0264635	0.239618	-0.761267	1
ENSG00000069667	RORA	1.22459	2.26135	4.50814e-15	0.165673	-1.4678	0.00011968	0.176429	-1.39339	6.90122e-05	0.841386	1.12436	0.00459212	0.0482625	-3.32221	1.12481e-17	0.0836081	-2.39953	6.42209e-05	0.338395	-0.353463	0.552809	0.359655	-0.236946	1	0.334269	-0.349465	0.914067	0.272669	-0.599359	1
ENSG00000008517	IL32	5.16397	2.3372	4.50814e-15	0.293113	-2.72878	3.63904e-12	0.295466	-2.74576	3.08472e-14	8.01487	2.73081	6.39562e-14	0.209707	-3.24949	6.46741e-18	0.202914	-3.17628	1.49607e-07	0.204062	-3.25143	3.94463e-15	0.886254	-1.00623	0.254945	0.301458	-2.59404	2.21542e-05	1.07415	-0.692062	1
ENSG00000213658	LAT	1.02762	2.508	4.50814e-15	0.115677	-1.61998	2.25814e-05	0.0488901	-2.92519	6.23797e-15	1.17443	2.20478	6.9307e-12	0.0969522	-1.90948	8.37432e-08	0.135276	-1.31787	0.040341	0.05845	-2.62473	1.18442e-10	0.0526598	-2.67001	9.38908e-05	0.0379385	-3.14581	9.36184e-07	0.0743642	-1.99784	1
ENSG00000271503	CCL5	6.30076	2.67251	4.50814e-15	0.331346	-2.68365	1.59942e-11	0.197686	-3.47179	1.90952e-19	8.37964	2.62614	6.39562e-14	0.272064	-3.00217	1.74844e-15	0.248946	-3.01365	8.21635e-07	0.115362	-4.21441	3.80399e-21	0.233048	-3.09346	6.77594e-06	0.209175	-3.25744	3.31961e-07	0.504024	-1.90777	1
ENSG00000173762	CD7	2.05261	2.89665	4.50814e-15	0.0985214	-2.71873	1.16735e-11	0.0531414	-3.65085	1.72968e-20	2.32216	2.41838	6.39562e-14	0.0871288	-2.92795	7.69007e-15	0.0798505	-2.93139	1.70469e-06	0.0369158	-4.13362	5.28484e-20	0.0526598	-3.5079	6.10732e-07	0.0410146	-3.87234	5.90716e-09	0.0661015	-2.98312	1
ENSG00000100100	PIK3IP1	1.43994	1.96401	4.50814e-15	0.403399	-0.508652	0.273211	0.153472	-2.01726	6.76556e-09	1.06592	1.06561	0.00750033	0.178529	-1.78845	2.75521e-07	0.407707	-0.462485	0.75284	0.492723	-0.185055	0.82505	0.249854	-1.18584	0.133561	0.246088	-1.21329	0.0627802	0.297457	-0.869486	1
ENSG00000155307	SAMSN1	3.13575	2.38278	4.50814e-15	1.16216	0.195451	0.72221	0.0790744	-3.92095	1.12507e-23	2.19528	1.22682	0.00122866	0.688916	-0.66833	0.0692125	0.682956	-0.633328	0.516573	0.05845	-4.31561	2.81059e-22	0.110922	-3.284	1.31073e-06	0.0256341	-5.36996	4.72169e-14	0.0826269	-3.53034	1
ENSG00000134539	KLRD1	0.600662	1.98603	8.71912e-15	0.03137	-3.01829	3.42521e-11	0.0331602	-2.96992	1.05621e-12	1.39981	3.41793	6.39562e-14	0.0226364	-3.52127	1.12207e-15	0.0178489	-3.69906	3.11666e-07	0.0174325	-3.84928	7.85873e-15	0.0224084	-3.35735	2.34458e-05	0.0133298	-4.08107	1.02439e-07	0.0247881	-2.81051	1
ENSG00000078596	ITM2A	1.303	1.84395	1.281e-14	0.171555	-1.74519	5.77539e-06	0.0314597	-4.26057	5.75919e-25	1.71533	2.01448	1.62074e-09	0.0290429	-4.37408	1.62845e-25	0.180368	-1.59882	0.0100637	0.278407	-1.00257	0.013718	0.672253	0.38661	0.632226	0.487049	-0.109332	1	2.78453	2.45305	0.0286951
ENSG00000143851	PTPN7	0.909059	1.79416	4.8737e-14	0.399477	0.117072	0.85476	0.0306094	-3.80427	1.79649e-21	1.13437	1.8747	2.58946e-08	0.290002	-0.41566	0.371648	0.337251	-0.151335	1	0.0287123	-3.85198	4.71521e-18	0.0358535	-3.41187	1.13099e-06	0.0102537	-5.13822	2.88219e-12	0.0661015	-2.34625	1
ENSG00000196405	EVL	1.67705	1.76417	5.64658e-14	0.641124	-0.134663	0.923547	0.216817	-1.84636	7.55772e-08	1.80297	1.57787	5.1058e-06	0.418987	-0.828888	0.0174622	0.850173	0.312917	0.747811	0.0887005	-3.1336	1.55859e-14	0.272262	-1.40172	0.0531428	0.0738263	-3.3016	1.20459e-07	0.272669	-1.3272	1
ENSG00000130844	ZNF331	6.87216	1.76317	5.64658e-14	6.7916	1.58713	1.85853e-09	0.404725	-3.02071	1.82979e-17	2.0417	-0.516603	0.541277	2.38665	-0.298418	0.527228	1.63365	-0.848927	0.194569	0.400947	-2.99655	6.4188e-14	0.608389	-2.29522	0.000449275	0.222504	-3.76107	2.26457e-09	0.479236	-2.56981	1
ENSG00000168421	RHOH	2.04135	1.76805	6.79534e-14	2.02435	1.59857	1.70188e-09	0.0433634	-4.49654	1.62415e-28	1.43904	0.853448	0.0535437	0.209707	-2.18916	5.21393e-10	1.05966	0.352465	0.67813	0.0487083	-4.28561	3.98481e-22	0.0515394	-4.08677	5.75074e-09	0.0246088	-5.13582	2.48065e-13	0.0908896	-3.11417	1
ENSG00000165997	ARL5B	1.043	1.77662	9.4956e-14	0.686709	0.808944	0.00930064	0.115636	-2.06818	4.92114e-09	0.373115	-0.220605	1	0.336556	-0.408837	0.382504	0.219824	-1.01598	0.151287	0.226109	-1.02147	0.0107342	0.177027	-1.32551	0.0819831	0.177388	-1.32805	0.0404989	0.190042	-1.13676	1
ENSG00000143185	XCL2	0.523375	2.24376	1.98583e-13	0.0176456	-3.50401	1.39298e-09	0.022532	-3.18858	7.65852e-10	1.06592	3.31	6.39562e-14	0.0115318	-4.14173	1.43919e-13	0.0131518	-3.7798	3.68238e-05	0.00563991	-5.06696	2.99647e-14	0.00784295	-4.41937	3.9279e-05	0.0030761	-5.55732	1.99124e-07	0.00826269	-3.47637	1
ENSG00000158050	DUSP2	4.6556	1.7383	2.13299e-13	4.65305	1.58938	2.26622e-09	0.0892775	-4.67006	8.7504e-31	1.86557	-0.0712063	1	1.89334	-0.0519531	1	1.09912	-0.874173	0.180554	0.170736	-3.68834	2.24386e-18	0.113163	-4.17609	2.07655e-09	0.0328117	-5.9433	2.54877e-16	0.313982	-2.62004	1
ENSG00000126264	HCST	2.03235	1.73384	2.52712e-13	0.264684	-1.83005	1.13434e-06	0.101181	-3.28118	1.87544e-18	2.89059	2.07781	1.47897e-10	1.28643	0.726606	0.0153108	0.310947	-1.51979	0.0124006	0.0861369	-3.47563	1.29077e-16	0.0907542	-3.29387	1.15572e-06	0.0563951	-3.9828	9.40371e-10	0.115678	-2.80575	1
ENSG00000145414	NAF1	1.27298	1.73608	4.52504e-13	0.812679	0.722968	0.0243065	0.13009	-2.21584	4.90717e-10	0.475784	-0.17909	1	0.647487	0.332547	0.39318	0.297795	-0.886148	0.247944	0.163557	-1.84043	2.42027e-06	0.149016	-1.89476	0.00606386	0.11279	-2.30638	0.000185326	0.107415	-2.22838	1
ENSG00000081059	TCF7	1.09702	1.69796	9.14472e-13	0.479373	0.0415262	1	0.235523	-1.1098	0.00147394	0.817179	0.897677	0.0378721	0.160163	-1.70149	1.00901e-06	0.438708	-0.0973406	1	0.271229	-0.868394	0.0325749	0.180388	-1.42017	0.0516353	0.317863	-0.584713	0.547819	0.165254	-1.44986	1
ENSG00000081320	STK17B	2.65702	1.67282	1.25914e-12	1.54301	0.508042	0.143508	0.321824	-2.00266	5.08659e-09	2.09345	0.973277	0.0175228	0.866163	-0.462905	0.246071	1.32176	0.223544	0.903787	0.170223	-2.91151	2.65277e-13	0.526598	-1.1653	0.136905	0.0984351	-3.61158	8.16363e-09	0.256143	-2.13479	1
ENSG00000164691	TAGAP	1.32476	1.68917	1.66434e-12	0.830815	0.656263	0.0448595	0.0378367	-4.11096	1.52191e-24	1.10265	1.07774	0.00700245	0.494584	-0.228442	0.686442	0.867082	0.670276	0.209541	0.0338395	-4.22727	4.90813e-21	0.0492986	-3.57051	2.92263e-07	0.00512683	-6.61969	2.56841e-16	0.0991523	-2.4211	1
ENSG00000133316	WDR74	1.03474	1.68292	1.67667e-12	0.707786	0.808174	0.00873805	0.168352	-1.54685	7.61996e-06	0.502494	0.195684	0.853051	0.213551	-1.18016	0.000802779	0.405828	-0.136715	1	0.232775	-1.02401	0.0097502	0.177027	-1.37076	0.064852	0.167135	-1.46093	0.0202164	0.156991	-1.44497	1
ENSG00000139193	CD27	0.838901	1.69804	1.86103e-12	0.477412	0.491717	0.176139	0.016155	-4.6578	2.33288e-27	1.12519	1.93673	7.43891e-09	0.0192196	-4.40997	2.56916e-25	0.780656	1.2569	0.00117616	0.0323013	-3.62344	1.52702e-16	0.0235289	-3.94035	5.79119e-08	0.0184566	-4.28854	5.75193e-10	0.0495761	-2.65025	1
ENSG00000077984	CST7	0.653562	1.73978	2.65961e-12	0.0490156	-2.63693	2.93891e-10	0.0412377	-2.9203	9.38043e-14	1.35056	2.87237	6.39562e-14	0.249855	-0.153159	0.924056	0.0469709	-2.60179	4.53122e-05	0.0184579	-4.03323	2.17791e-17	0.0268901	-3.36831	5.64778e-06	0.0143551	-4.24457	5.14196e-09	0.0578388	-2.07186	1
ENSG00000116752	BCAS2	3.03708	1.6523	3.21254e-12	2.6689	1.2564	5.70858e-06	0.365613	-2.02506	4.06735e-09	1.03253	-0.380029	0.738248	0.764513	-0.890874	0.00994296	1.2607	-0.0710766	1	0.436324	-1.72764	5.37586e-06	0.468336	-1.54825	0.0271528	0.487049	-1.49606	0.0154066	0.636227	-1.05177	1
ENSG00000160570	DEDD2	2.30022	1.63511	4.96615e-12	2.0415	1.26166	4.78364e-06	0.158149	-2.86845	1.68416e-15	1.0342	0.0418667	1	0.372006	-1.58773	3.50779e-06	0.911235	-0.153848	1	0.466575	-1.21542	0.000917201	0.141173	-2.89792	1.09509e-05	0.913601	-0.148983	1	0.272669	-1.86166	1
ENSG00000184205	TSPYL2	2.05373	1.63525	5.98574e-12	1.29254	0.622072	0.0577185	0.390696	-1.3392	5.337e-05	1.11851	0.344777	0.674226	0.480917	-1.0156	0.00285136	0.755291	-0.267523	1	0.38454	-1.33727	0.000464981	0.605028	-0.598498	0.698208	0.40707	-1.19248	0.0667979	0.30572	-1.53683	1
ENSG00000081237	PTPRC	4.79554	1.61201	9.01814e-12	2.07483	-0.035808	1	0.17813	-3.78739	1.15029e-23	5.20608	1.48161	2.24547e-05	2.76079	0.460014	0.172353	2.27151	0.10663	1	0.144587	-4.04978	1.62677e-21	0.196074	-3.50511	1.42352e-07	0.0338371	-6.0192	4.57141e-17	0.223093	-3.2176	1
ENSG00000115165	CYTIP	2.11676	1.61919	1.07936e-11	1.56752	0.904308	0.00238134	0.0599435	-4.17209	4.00889e-26	1.52585	0.787868	0.0858654	1.01223	0.139678	0.825083	1.05966	0.198264	0.953075	0.0558864	-4.23044	5.41051e-22	0.0985971	-3.30356	9.04339e-07	0.0358878	-4.75055	2.56835e-12	0.115678	-2.9337	1
ENSG00000072818	ACAP1	1.29887	1.61606	1.14655e-11	0.849931	0.677206	0.0344292	0.0544168	-3.60127	5.48184e-21	1.36809	1.43153	5.86861e-05	0.2285	-1.47036	2.06901e-05	1.0606	0.980437	0.0236706	0.0963913	-2.72716	8.27295e-12	0.0750682	-2.98715	7.99813e-06	0.0574205	-3.37941	8.07118e-08	0.0330508	-3.81682	1
ENSG00000145649	GZMA	0.784875	1.71598	1.3684e-11	0.0274487	-3.75894	3.1443e-16	0.0671707	-2.48878	1.26922e-10	2.18193	3.61212	6.39562e-14	0.0546691	-2.79117	2.16574e-12	0.0216066	-3.97802	1.2853e-08	0.0235851	-3.96564	1.02427e-16	0.0582619	-2.55602	0.000524998	0.00922829	-5.10996	7.64327e-11	0.0330508	-3.02938	1
ENSG00000175463	TBC1D10C	0.915062	1.61826	1.40844e-11	0.59505	0.667914	0.0392175	0.0344356	-3.75051	1.45792e-21	1.05173	1.5891	4.92432e-06	0.125568	-1.84532	1.39438e-07	0.733685	0.952317	0.0229413	0.0589627	-2.92893	8.384e-13	0.0313718	-3.71449	1.28157e-07	0.0830546	-2.33857	0.000130584	0.00826269	-4.63261	1
ENSG00000134480	CCNH	1.41705	1.6073	1.60713e-11	0.747978	0.295406	0.491174	0.233397	-1.57777	4.02714e-06	0.792973	0.369501	0.63413	0.565483	-0.175101	0.806115	0.458436	-0.479924	0.722107	0.327115	-1.03419	0.00836671	0.285708	-1.17839	0.134967	0.255316	-1.34941	0.0329382	0.297457	-1.05562	1
ENSG00000009790	TRAF3IP3	0.784875	1.61244	2.1239e-11	0.420554	0.325349	0.391573	0.0255079	-3.96215	9.901e-23	1.01501	1.80049	1.03334e-07	0.177247	-1.0856	0.0024167	0.638804	0.973148	0.0200082	0.0215342	-4.15823	5.89222e-20	0.0392148	-3.18184	4.05982e-06	0.0102537	-5.03493	4.9467e-12	0.0330508	-3.09207	1
ENSG00000152518	ZFP36L2	5.5988	1.58762	2.17348e-11	2.73017	0.146331	0.835205	0.839634	-1.73514	1.53326e-07	2.70696	0.123575	1	2.16028	-0.245644	0.637307	1.80462	-0.500291	0.586653	1.0157	-1.4173	9.87835e-05	1.49128	-0.781163	0.352563	2.72235	0.130195	1	2.94152	0.22845	1
ENSG00000105374	NKG7	1.62415	1.70736	2.17726e-11	0.0926395	-3.06617	1.31565e-12	0.140293	-2.48479	1.01117e-10	4.39474	3.52458	6.39562e-14	0.122151	-2.6888	6.66664e-12	0.085487	-3.08767	2.48745e-06	0.071268	-3.43914	2.60553e-14	0.0985971	-2.865	9.4575e-05	0.0358878	-4.31385	2.48039e-09	0.0743642	-3.08337	1
ENSG00000153234	NR4A2	10.9747	1.57051	3.83964e-11	11.8324	1.60037	1.05548e-09	0.814551	-2.79905	1.0258e-15	3.96236	-0.341885	0.7973	4.21251	-0.26656	0.59791	3.86288	-0.377975	0.775259	0.545021	-3.35145	3.36523e-17	1.51593	-1.7636	0.00399738	0.448085	-3.54509	9.38985e-09	1.26419	-1.97646	1
ENSG00000128590	DNAJB9	1.81287	1.56754	5.5643e-11	1.10187	0.509723	0.144167	0.271234	-1.7504	3.11524e-07	0.841386	0.0466998	1	0.430946	-1.03717	0.00224658	0.649137	-0.352181	0.91395	0.444015	-0.96951	0.0139691	0.323802	-1.38333	0.0576089	1.14841	0.531056	0.345978	0.33877	-1.2533	1
ENSG00000153922	CHD1	3.38262	1.54799	8.81428e-11	2.29001	0.685516	0.0306742	0.610913	-1.47711	7.55647e-06	1.47576	-0.0636189	1	1.50767	-0.0326424	1	1.16394	-0.426518	0.69371	0.598344	-1.48107	4.88504e-05	0.819028	-0.94791	0.286599	0.334269	-2.27129	0.000136865	0.743642	-1.04899	1
ENSG00000164543	STK17A	2.80109	1.53216	1.38137e-10	2.38216	1.09379	0.0001149	0.186207	-2.98385	1.52024e-16	2.0033	0.713307	0.138401	0.655175	-1.08684	0.00122051	1.96526	0.67386	0.194069	0.250207	-2.51131	1.03942e-10	0.468336	-1.50476	0.0317214	0.255316	-2.39809	5.75319e-05	0.380084	-1.74207	1
ENSG00000273319	RP11-138A9.2	1.07676	1.54756	2.09943e-10	0.882281	1.03614	0.000412805	0.110959	-2.32156	8.75209e-11	0.663593	0.483364	0.385149	0.318618	-0.704016	0.0692125	0.461254	-0.0898261	1	0.177914	-1.58188	4.61821e-05	0.108681	-2.22417	0.00102	0.212251	-1.25314	0.0567604	0.165254	-1.51516	1
ENSG00000086061	DNAJA1	17.6743	1.51125	2.1174e-10	16.3977	1.24415	5.75152e-06	2.52103	-1.86163	1.73956e-08	8.0132	-0.0291437	1	3.59962	-1.31668	6.76305e-05	6.42373	-0.368353	0.788851	4.13918	-1.07768	0.00329156	2.72262	-1.64153	0.00761075	5.15144	-0.699575	0.303871	3.32986	-1.30782	1
ENSG00000144655	CSRNP1	1.97382	1.52175	2.13484e-10	0.934728	0.0500103	1	0.448939	-1.13783	0.00061104	0.866427	-0.0713207	1	0.852923	-0.103823	0.959629	0.387979	-1.28233	0.0397983	0.466062	-1.05673	0.00435542	0.525478	-0.822495	0.411552	1.05613	0.235309	0.839671	0.586651	-0.624388	1
ENSG00000078304	PPP2R5C	1.31163	1.51924	2.9698e-10	0.53329	-0.202723	0.783183	0.296316	-1.14945	0.000907426	1.3756	1.35075	0.000205682	0.322462	-1.01681	0.00423238	0.497891	-0.294412	1	0.304555	-1.0835	0.00554415	0.287948	-1.1085	0.176046	0.317863	-0.966492	0.170819	0.322245	-0.885679	1
ENSG00000120690	ELF1	4.54342	1.49676	4.08375e-10	3.81587	1.0407	0.000277269	0.398773	-2.59724	4.17705e-14	2.98241	0.548377	0.330766	1.39919	-0.67673	0.0597414	2.357	0.17082	0.998413	0.87111	-1.39293	0.000129894	0.606148	-1.86003	0.00511687	0.388614	-2.51542	2.38689e-05	0.991523	-1.09588	1
ENSG00000147168	IL2RG	1.42981	1.50659	4.14623e-10	0.850421	0.426019	0.253706	0.0603686	-3.66005	1.47458e-21	1.97826	1.84106	3.25977e-08	0.422831	-0.733822	0.040021	0.974176	0.609391	0.270703	0.0522974	-3.82584	5.90211e-19	0.0705866	-3.28324	1.1854e-06	0.0379385	-4.17487	2.41142e-10	0.264406	-1.29713	1
ENSG00000133639	BTG1	19.3592	1.48146	5.51889e-10	18.6661	1.2942	2.00349e-06	3.46142	-1.53772	2.74678e-06	10.0758	0.166806	0.973973	5.01162	-0.963221	0.00439331	9.5783	0.086154	1	2.11497	-2.24819	1.31402e-09	2.87164	-1.71628	0.00501787	2.22915	-2.09361	0.000150765	4.70147	-0.960172	1
ENSG00000105993	DNAJB6	7.59213	1.47059	7.8294e-10	7.11511	1.22899	8.04863e-06	1.28815	-1.62488	7.51677e-07	3.24702	-0.147495	1	2.27304	-0.740353	0.0355123	2.51012	-0.539067	0.526446	1.48586	-1.3795	0.00014199	1.09353	-1.76564	0.00377828	2.00254	-0.875535	0.161623	1.40466	-1.35504	1
ENSG00000101596	SMCHD1	2.18017	1.4751	8.69721e-10	1.79544	0.985959	0.000681742	0.525037	-1.08068	0.00115835	1.21367	0.269558	0.80509	0.514658	-1.11122	0.000938178	1.26164	0.327726	0.716215	0.332755	-1.75093	3.7697e-06	0.476179	-1.14688	0.147727	0.108689	-3.30537	8.83914e-08	0.512287	-0.991584	1
ENSG00000184588	PDE4B	1.33114	1.48695	8.97395e-10	1.31754	1.35117	8.69552e-07	0.074398	-3.26346	3.59355e-18	0.677783	0.13745	0.949479	0.619298	-0.00467386	1	0.698926	0.184084	0.880764	0.0492211	-3.82167	9.80414e-19	0.0974767	-2.7289	4.32267e-05	0.0666488	-3.28315	1.78568e-07	0.206567	-1.55111	1
ENSG00000059804	SLC2A3	3.73791	1.47162	9.61437e-10	3.39972	1.17179	2.813e-05	0.996933	-0.923232	0.00623856	1.44071	-0.307111	0.846897	0.883247	-1.11252	0.000927497	1.32458	-0.432658	0.685812	0.548097	-1.81427	7.62879e-07	1.49688	-0.24357	1	0.364005	-2.34184	8.41639e-05	1.5286	-0.205488	1
ENSG00000271204	RP11-138A9.1	1.32776	1.4793	1.05293e-09	1.12834	1.04864	0.000285992	0.139868	-2.33426	3.59923e-11	0.73037	0.25409	0.755461	0.433936	-0.592776	0.113175	0.582439	-0.0996925	1	0.273792	-1.29204	0.000791887	0.136691	-2.24176	0.000742409	0.337345	-0.922331	0.198763	0.264406	-1.20731	1
ENSG00000163659	TIPARP	1.9348	1.47761	1.07568e-09	1.55183	0.938775	0.00150589	0.339255	-1.56871	4.62151e-06	0.594312	-0.649001	0.450337	0.652185	-0.54444	0.155658	0.400192	-1.23541	0.0529542	0.755236	-0.297123	0.584717	0.476179	-0.967988	0.275387	0.446034	-1.06937	0.114664	0.190042	-2.21334	1
ENSG00000116161	CACYBP	3.59384	1.45223	1.53241e-09	2.52823	0.679151	0.0320428	0.577328	-1.71996	1.88331e-07	2.54669	0.640826	0.21181	1.05452	-0.785113	0.0247289	1.74919	0.041189	1	0.85983	-1.08415	0.00321963	0.605028	-1.54704	0.0255381	0.805937	-1.12851	0.0844254	0.694066	-1.29613	1
ENSG00000157514	TSC22D3	5.96272	1.45132	1.64491e-09	6.57152	1.53763	5.94706e-09	0.922535	-1.77803	7.82853e-08	2.74202	-0.0478927	1	0.943469	-1.74315	1.66396e-07	3.19965	0.192217	0.958554	0.699862	-2.16063	5.6547e-09	1.20445	-1.28007	0.0511405	1.02639	-1.52125	0.00669682	2.31355	-0.297463	1
ENSG00000232956	SNHG15	1.40092	1.45953	1.99676e-09	1.42243	1.378	4.65832e-07	0.280161	-1.37884	6.13173e-05	0.588469	-0.181477	1	0.489459	-0.499059	0.205046	0.54862	-0.287089	1	0.0851114	-3.12	2.77542e-14	0.237529	-1.52784	0.0315553	0.191743	-1.84743	0.00238787	0.223093	-1.53529	1
ENSG00000169895	SYAP1	1.85564	1.44983	2.29819e-09	0.849441	-0.0586684	1	0.532264	-0.822913	0.0170657	0.796312	-0.155498	1	0.92553	0.0857694	0.947157	0.365433	-1.32629	0.03315	0.633721	-0.530064	0.216475	0.617352	-0.536563	0.775964	0.468592	-0.95204	0.178841	0.380084	-1.19867	1
ENSG00000169508	GPR183	4.42374	1.45292	2.46876e-09	3.85508	1.07404	0.000192261	0.117761	-4.37205	3.3236e-28	1.40899	-0.611554	0.41766	3.84477	1.10548	4.42922e-05	1.51246	-0.499736	0.5968	0.121002	-4.29084	1.0243e-22	0.1591	-3.78928	3.09194e-08	0.0666488	-5.04407	1.66979e-13	0.0991523	-4.3084	1
ENSG00000143924	EML4	1.65266	1.42808	3.72912e-09	0.840618	0.100507	0.9352	0.414078	-1.05107	0.00164519	0.912336	0.22351	0.880508	0.60136	-0.455903	0.256812	0.652895	-0.295418	1	0.65423	-0.309731	0.557945	0.507551	-0.670556	0.592251	0.301458	-1.44759	0.019402	0.289194	-1.43094	1
ENSG00000117091	CD48	2.69154	1.42291	3.80831e-09	2.53411	1.19687	1.68082e-05	0.0471896	-4.99043	7.14403e-34	2.33468	0.95322	0.020884	0.734616	-0.920187	0.00706009	2.75155	1.21439	0.00205402	0.0630645	-4.52948	1.14489e-24	0.0918746	-3.87699	1.24337e-08	0.0287102	-5.53383	4.09165e-15	0.181779	-2.78671	1
ENSG00000138757	G3BP2	1.96819	1.42326	4.19277e-09	1.3396	0.59752	0.0707683	0.465093	-1.14602	0.000552752	1.12352	0.27297	0.7992	0.541993	-0.905644	0.00837828	0.597469	-0.698287	0.416615	0.759337	-0.354652	0.47225	0.444807	-1.13015	0.157888	0.47577	-1.03483	0.127289	0.586651	-0.683212	1
ENSG00000110172	CHORDC1	2.8311	1.41575	5.12727e-09	3.08896	1.4843	2.66724e-08	0.383468	-2.00219	2.16779e-09	1.36308	-0.000575102	1	0.769211	-0.93241	0.00641479	1.0963	-0.335123	0.838908	0.540919	-1.45226	6.91329e-05	0.376462	-1.91587	0.0039479	0.482947	-1.5564	0.0108178	0.462711	-1.55269	1
ENSG00000153201	RANBP2	1.62565	1.41708	6.09692e-09	1.14451	0.652768	0.0438952	0.382193	-1.15803	0.000798186	0.57261	-0.481292	0.679089	0.889654	0.220746	0.633662	0.385161	-1.07296	0.111408	0.402485	-1.05466	0.00696007	0.382064	-1.07561	0.197473	0.299407	-1.44055	0.0208751	0.347033	-1.15703	1
ENSG00000174718	KIAA1551	1.43131	1.39579	9.93433e-09	0.995507	0.614192	0.0615509	0.32395	-1.23171	0.000332586	1.22786	0.914709	0.0309004	0.36261	-1.05558	0.0027031	1.04369	0.639411	0.234985	0.244054	-1.63649	1.675e-05	0.229686	-1.65044	0.0167286	0.0779278	-3.22343	2.07915e-07	0.446185	-0.629834	1
ENSG00000197579	TOPORS	1.19495	1.40327	1.03924e-08	0.554367	-0.0705434	1	0.428532	-0.49761	0.195581	0.818014	0.550035	0.339996	0.301961	-1.05401	0.00296535	0.443405	-0.407017	0.836689	0.410688	-0.552383	0.234782	0.364137	-0.69765	0.570474	0.377335	-0.64766	0.468771	0.421397	-0.444589	1
ENSG00000121966	CXCR4	11.6572	1.3876	1.17209e-08	16.7207	2.05419	7.00362e-15	0.247851	-4.74387	1.70946e-32	3.94316	-0.564865	0.468335	2.73901	-1.18006	0.000433104	9.80282	0.863599	0.05877	0.318399	-4.33906	1.00979e-23	0.561331	-3.41565	2.81676e-07	0.102537	-5.87143	7.55393e-17	1.0411	-2.45857	1
ENSG00000111276	CDKN1B	1.12591	1.3927	1.20021e-08	0.569562	0.0651278	1	0.560748	0.0399882	1	0.747899	0.493863	0.359376	0.245157	-1.29257	0.000196916	0.475345	-0.217321	1	0.307632	-0.91867	0.0215477	0.242011	-1.22181	0.113779	0.22558	-1.33067	0.0359671	0.437923	-0.310361	1
ENSG00000158985	CDC42SE2	1.29437	1.38742	1.24796e-08	0.888653	0.584587	0.0798746	0.146245	-2.29092	5.73866e-11	1.08178	0.865099	0.0470048	0.389517	-0.790167	0.0245731	0.755291	0.279956	0.713195	0.357878	-0.904238	0.0233423	0.146775	-2.16111	0.00106983	0.370157	-0.807014	0.290506	0.330508	-0.915336	1
ENSG00000171223	JUNB	22.0076	1.36814	1.63804e-08	19.296	1.01373	0.00040962	5.62449	-1.06334	0.00133542	8.76778	-0.327959	0.819324	7.93983	-0.514263	0.180264	8.18232	-0.430716	0.685812	3.54033	-1.74556	1.66133e-06	6.65867	-0.735917	0.396971	6.09682	-0.871067	0.165326	8.71714	-0.325312	1
ENSG00000115541	HSPE1	13.4663	1.36497	1.65716e-08	11.4496	0.953498	0.00101242	1.99429	-1.90318	8.63134e-09	6.63927	0.000197514	1	4.26675	-0.725383	0.0398793	6.02166	-0.150585	1	3.32857	-1.09472	0.0027936	2.12096	-1.70439	0.00531487	6.63309	-0.00148711	1	2.90847	-1.20374	1
ENSG00000109971	HSPA8	16.53	1.35974	1.86948e-08	13.6464	0.894462	0.00234522	2.83562	-1.68393	2.88174e-07	8.42638	0.0486889	1	5.60999	-0.619094	0.0886226	6.56371	-0.336229	0.833021	4.64524	-0.900066	0.0159754	3.70187	-1.18903	0.0747147	5.84458	-0.510233	0.528009	4.13961	-0.994094	1
ENSG00000110848	CD69	11.6786	1.35774	2.86866e-08	18.7455	2.294	7.00362e-15	0.197261	-5.09678	1.15004e-35	7.37799	0.386821	0.598541	1.13994	-2.53144	3.11114e-13	7.10199	0.322466	0.726584	0.307632	-4.41122	3.61463e-24	0.411195	-3.88803	1.00095e-08	0.106638	-5.83747	1.19465e-16	0.677541	-3.09506	1
ENSG00000125354	2021-09-06	1.33151	1.35355	3.11746e-08	0.821012	0.370409	0.34165	0.258905	-1.49488	1.16715e-05	1.30548	1.10753	0.00443328	0.599224	-0.160893	0.837958	0.958206	0.587745	0.294654	0.0599882	-3.62319	9.76265e-18	0.324922	-1.06161	0.204641	0.0215327	-4.96126	8.45241e-13	0.330508	-0.978494	1
ENSG00000115523	GNLY	1.52923	1.62724	4.43252e-08	0.0916592	-3.04258	1.44835e-09	0.104157	-2.88532	2.76031e-10	4.52412	3.68623	6.39562e-14	0.0909728	-3.08302	3.66594e-11	0.0732745	-3.27048	3.29675e-05	0.0743443	-3.3388	1.58949e-10	0.0873929	-2.99957	0.000792422	0.0287102	-4.58819	1.2168e-07	0.0661015	-3.19704	1
ENSG00000101901	ALG13	1.57575	1.35138	4.4856e-08	2.12875	1.87932	3.30491e-13	0.220218	-1.99768	9.47061e-09	0.458255	-0.816872	0.265791	0.372006	-1.19692	0.000654184	0.678259	-0.217047	1	0.226622	-1.92223	6.32813e-07	0.290189	-1.47873	0.0403079	0.23891	-1.76978	0.00385118	0.413134	-0.907668	1
ENSG00000013441	CLK1	5.87306	1.31771	6.28575e-08	4.69962	0.802204	0.00796873	0.893626	-1.89446	1.03937e-08	4.05668	0.500961	0.403163	1.94075	-0.69244	0.0518871	3.16771	0.106288	1	1.60122	-0.976419	0.00850271	1.04871	-1.55066	0.0127346	1.82618	-0.731957	0.271901	1.34682	-1.14342	1
ENSG00000125347	IRF1	3.41451	1.31785	7.86509e-08	2.97231	0.957469	0.0010651	0.968449	-0.93524	0.00559961	2.20196	0.390948	0.590487	0.900331	-1.04919	0.00191913	1.77738	0.0514443	1	0.310708	-2.62574	1.98053e-11	0.923227	-0.936389	0.299903	1.03459	-0.770099	0.242738	2.42923	0.496873	1
ENSG00000088205	DDX18	3.76117	1.31868	7.93617e-08	3.46491	1.06469	0.000199955	0.942941	-1.1281	0.000701552	1.82885	-0.0539101	1	1.31975	-0.59526	0.109132	2.18414	0.222439	0.905421	0.620903	-1.73962	2.15215e-06	0.817908	-1.25877	0.0957141	0.560875	-1.81951	0.00246993	0.98326	-0.949832	1
ENSG00000115875	SRSF7	8.42653	1.30781	8.06018e-08	7.01119	0.865258	0.0035566	2.22514	-1.05506	0.00143639	5.75865	0.476384	0.443011	2.63394	-0.788448	0.0234435	4.70272	0.152265	1	1.5397	-1.59475	1.09324e-05	1.87222	-1.23542	0.061342	1.44987	-1.61781	0.00356549	2.6358	-0.704572	1
ENSG00000126860	EVI2A	1.05801	1.32949	8.06249e-08	0.37742	-0.549248	0.224506	0.0612189	-3.31446	1.94259e-18	0.915675	0.879626	0.044252	1.15488	1.46112	1.26673e-08	0.456557	-0.227601	1	0.025636	-4.52531	4.72192e-23	0.201676	-1.44028	0.0476922	0.00717756	-6.10657	2.96343e-15	0.0578388	-3.0246	1
ENSG00000144381	HSPD1	11.5596	1.30757	8.40261e-08	11.6657	1.23024	7.98011e-06	2.02107	-1.69112	2.78591e-07	4.86134	-0.287066	0.876444	3.5505	-0.81652	0.0183622	3.68721	-0.704343	0.318405	3.82079	-0.683763	0.0827491	1.88679	-1.69032	0.00588224	4.50751	-0.398073	0.698915	2.02436	-1.54328	1
ENSG00000137947	GTF2B	1.77535	1.31131	9.90821e-08	2.07287	1.52644	9.67667e-09	0.247426	-2.02967	3.95031e-09	0.767097	-0.24152	0.951479	0.529607	-0.859258	0.0132907	0.622834	-0.556308	0.609034	0.369158	-1.395	0.000246021	0.267781	-1.79875	0.0077554	0.648031	-0.493634	0.672604	0.231355	-1.92357	1
ENSG00000108106	UBE2S	1.97945	1.31195	1.00569e-07	2.02582	1.2617	5.20267e-06	0.295466	-1.92616	2.08841e-08	0.984121	-0.0235919	1	0.735897	-0.506518	0.194056	0.818232	-0.306836	0.991515	0.28661	-1.93969	3.8659e-07	0.312598	-1.73172	0.0111068	0.836698	-0.271205	1	0.462711	-1.10292	1
ENSG00000184203	PPP1R2	1.89803	1.29858	1.2521e-07	1.07393	0.180846	0.754561	0.516959	-1.01242	0.00246978	1.34305	0.526193	0.366892	0.620152	-0.724022	0.0418805	0.805081	-0.276764	1	0.840347	-0.22398	0.733837	0.456012	-1.12333	0.160245	0.544469	-0.864098	0.236252	0.636227	-0.596464	1
ENSG00000133574	GIMAP4	0.404068	1.36252	1.2521e-07	0.0264684	-3.06447	1.29013e-12	0.0182806	-3.6304	3.34036e-18	0.75875	2.31164	1.66968e-12	0.325025	0.8763	0.00286884	0.0281825	-2.86481	8.84433e-06	0.0112798	-4.26288	3.15987e-18	0.0134451	-3.85606	5.06581e-07	0.00922829	-4.37187	3.6421e-09	1.5947	3.0763	0.000728976
ENSG00000105856	HBP1	1.51685	1.29842	1.32511e-07	0.737685	-0.0715852	1	0.541192	-0.58325	0.110183	0.797981	0.0553092	1	0.43778	-0.920647	0.00727931	0.54862	-0.518826	0.664621	0.668073	-0.2324	0.715957	0.529959	-0.565402	0.73796	0.833622	0.121953	0.942341	0.363558	-1.06886	1
ENSG00000115977	AAK1	1.16831	1.29338	1.67874e-07	0.0921494	-2.85607	3.97327e-13	0.570101	-0.0713262	1	0.993303	0.822553	0.0667566	0.446749	-0.474234	0.234007	0.0723351	-3.11231	2.14452e-07	0.569631	-0.0705178	1	0.435844	-0.469715	0.868851	0.777227	0.41616	0.437291	0.537075	-0.138225	1
ENSG00000139722	VPS37B	1.23659	1.28924	2.13894e-07	1.58566	1.7025	8.83115e-11	0.111384	-2.69349	8.09328e-14	0.404834	-0.680344	0.414778	0.307941	-1.15787	0.000985624	0.586196	-0.112193	1	0.302504	-1.16189	0.00282233	0.175906	-1.89652	0.00514348	0.438857	-0.550425	0.596493	0.347033	-0.845005	1
ENSG00000055044	NOP58	1.91304	1.27326	2.31599e-07	1.38714	0.588833	0.0755381	0.467644	-1.19941	0.000283129	1.44071	0.608192	0.25431	0.563348	-0.90747	0.00807342	0.992025	0.014227	1	0.632696	-0.706832	0.0720228	0.462734	-1.13068	0.155716	0.512683	-0.982967	0.154614	0.479236	-1.02938	1
ENSG00000113811	SELK	3.67526	1.27048	2.33034e-07	2.57087	0.523137	0.127219	1.03307	-0.983773	0.00323168	1.64938	-0.212733	0.996727	1.56063	-0.320844	0.484824	0.974176	-1.00698	0.0961348	1.11875	-0.83893	0.0270707	1.04535	-0.893648	0.250035	2.1625	0.206846	0.889866	1.12373	-0.75653	1
ENSG00000172115	CYCS	5.18948	1.26535	2.69472e-07	4.52414	0.915257	0.00185613	1.783	-0.669093	0.0582804	2.10764	-0.370364	0.750743	1.91683	-0.55218	0.142851	1.78489	-0.61961	0.418146	1.10645	-1.39033	0.000132719	1.21006	-1.19248	0.0756893	2.27324	-0.250582	0.945352	1.0411	-1.36933	1
ENSG00000102096	PIM2	0.973965	1.2807	2.88864e-07	1.35675	1.87547	3.97949e-13	0.0573927	-3.31997	2.31211e-18	0.635213	0.382706	0.543904	0.146069	-1.93792	3.56807e-08	0.759988	0.66439	0.171574	0.087675	-2.66112	3.52405e-11	0.0649845	-2.9914	1.01935e-05	0.12612	-2.04356	0.000818014	0.148728	-1.68751	1
ENSG00000187118	CMC1	0.708714	1.34447	3.15982e-07	0.145086	-1.39902	0.000545018	0.223619	-0.745285	0.0638998	1.0726	1.87388	1.26481e-07	0.249428	-0.569878	0.199932	0.142791	-1.35722	0.0488522	0.170223	-1.14953	0.00638092	0.197194	-0.869604	0.441907	0.234809	-0.61319	0.568759	0.247881	-0.475979	1
ENSG00000067064	IDI1	2.79584	1.26413	3.1883e-07	3.89772	1.86013	3.73865e-13	0.268258	-2.62003	1.26938e-13	1.39897	-0.048258	1	0.815765	-0.928937	0.00674731	1.39879	-0.0480654	1	0.276356	-2.53982	7.72409e-11	0.327163	-2.2034	0.000787833	0.518835	-1.53426	0.0123338	0.487499	-1.56026	1
ENSG00000108622	ICAM2	0.312524	1.28977	3.68672e-07	0.120578	-0.450133	0.379578	0.185782	0.265922	0.488353	0.253751	0.746428	0.10603	0.083712	-1.03924	0.00524861	0.173792	0.140036	0.977294	0.0353776	-2.30443	2.66742e-08	0.0795499	-1.02799	0.257414	0.00922829	-4.04843	1.87826e-08	1.13199	2.89662	0.00223268
ENSG00000255112	CHMP1B	4.53292	1.24211	5.40837e-07	4.72756	1.23541	8.32015e-06	0.699766	-1.9252	8.14994e-09	1.80297	-0.418853	0.679156	2.31703	-0.0335422	1	2.04605	-0.222481	1	0.933662	-1.45909	6.51046e-05	0.87617	-1.48508	0.0353342	1.05203	-1.21984	0.035531	0.818006	-1.53508	1
ENSG00000115935	WIPF1	1.20433	1.2421	5.59701e-07	0.869047	0.554934	0.102147	0.269108	-1.36002	6.84164e-05	1.10682	0.912326	0.0315136	0.662008	0.0906023	0.936244	0.699866	0.169346	0.907509	0.110235	-2.66459	1.67302e-11	0.300273	-1.10541	0.174594	0.0410146	-3.98934	8.12809e-10	0.289194	-1.09574	1
ENSG00000133773	CCDC59	1.50935	1.23504	6.23193e-07	1.13079	0.615343	0.0600673	0.329052	-1.40343	3.64447e-05	0.925691	0.250622	0.832945	0.480917	-0.810682	0.0200815	0.896204	0.197476	0.953717	0.513745	-0.689358	0.0815032	0.352933	-1.20612	0.116221	0.655209	-0.284397	0.998258	0.5536	-0.505882	1
ENSG00000101109	STK4	1.42268	1.23539	6.692e-07	1.17294	0.787509	0.0103001	0.214266	-1.96541	1.15963e-08	1.46157	1.09437	0.00516532	0.581713	-0.409105	0.324377	1.11697	0.639992	0.234435	0.151252	-2.44976	3.68767e-10	0.205037	-1.91526	0.0042062	0.110739	-2.81598	3.76237e-06	0.247881	-1.55775	1
ENSG00000136758	YME1L1	2.60712	1.2291	6.90822e-07	2.11551	0.753194	0.0146883	0.595609	-1.33628	4.99364e-05	1.5609	0.207667	0.905158	1.10705	-0.352406	0.422679	1.40631	0.0431641	1	0.696786	-1.06996	0.00376331	0.695782	-1.01632	0.233844	0.656234	-1.10749	0.0932536	0.718854	-0.928323	1
ENSG00000182481	KPNA2	1.0475	1.24226	7.17879e-07	0.591128	0.132835	0.876316	0.244876	-1.28998	0.000192274	0.956576	0.901938	0.0368889	0.650904	0.303377	0.450568	0.412404	-0.428783	0.812697	0.134332	-2.16617	2.75454e-08	0.272262	-1.04307	0.225534	0.30761	-0.866123	0.244194	0.256143	-1.06423	1
ENSG00000166233	ARIH1	1.67142	1.22915	7.6206e-07	1.45135	0.876947	0.00335433	0.349033	-1.47391	1.49162e-05	0.599321	-0.585299	0.532613	0.594099	-0.640686	0.0794205	0.584317	-0.619051	0.523718	0.679866	-0.411903	0.373761	0.305875	-1.57126	0.0239315	1.09099	0.339194	0.648322	0.371821	-1.224	1
ENSG00000173575	CHD2	1.63278	1.22321	8.17202e-07	1.2151	0.593641	0.072767	0.326926	-1.54249	5.5233e-06	0.974939	0.199442	0.922658	0.558222	-0.707401	0.0475252	0.865203	0.0118152	1	0.777283	-0.163	0.871723	0.350692	-1.33992	0.0667111	0.527038	-0.739684	0.35378	0.479236	-0.833679	1
ENSG00000164169	PRMT9	1.12104	1.2392	8.84307e-07	0.862185	0.665589	0.0415384	0.112235	-2.57114	1.01328e-12	0.504999	-0.22796	1	1.13267	1.21295	5.81611e-06	0.470648	-0.333426	0.955682	0.0830605	-2.97552	3.92108e-13	0.092995	-2.70998	5.63081e-05	0.107663	-2.50677	4.518e-05	0.0908896	-2.58271	1
ENSG00000121931	LRIF1	1.03587	1.20764	1.52593e-06	1.2945	1.56762	4.03877e-09	0.101606	-2.62292	2.926e-13	0.616849	0.18421	0.871456	0.325025	-0.854883	0.0196502	0.617197	0.183387	0.882633	0.183041	-1.71216	8.08331e-06	0.13333	-2.09574	0.00174147	0.278899	-1.01939	0.140735	0.132203	-1.98659	1
ENSG00000133872	SARAF	4.95462	1.18891	1.5655e-06	2.17727	-0.320771	0.519689	1.32939	-1.11645	0.000707159	3.15269	0.273978	0.791538	2.21538	-0.298649	0.520092	1.51152	-0.85394	0.184102	3.15117	0.290258	0.499532	1.44534	-0.913148	0.23	2.43524	-0.129355	1	1.25593	-1.08442	1
ENSG00000174953	DHX36	2.14978	1.19035	1.67351e-06	1.44449	0.388093	0.305232	0.780966	-0.635543	0.074703	1.53252	0.456855	0.476114	0.726501	-0.75075	0.033102	1.03618	-0.158418	1	0.756774	-0.669808	0.0912788	0.778693	-0.587685	0.705327	0.493201	-1.27146	0.0441217	0.884108	-0.37812	1
ENSG00000175906	ARL4D	1.64854	1.21099	2.05649e-06	1.73025	1.21944	1.87582e-05	0.1624	-2.61631	5.71783e-13	0.566767	-0.662078	0.451064	0.584703	-0.657786	0.0782248	0.771262	-0.188881	1	0.495287	-0.901738	0.0202311	0.236409	-1.94029	0.00481229	1.24992	0.561423	0.318219	0.272669	-1.65373	1
ENSG00000055483	USP36	0.997602	1.19344	2.23842e-06	1.41557	1.82595	1.93662e-12	0.103732	-2.54632	1.24395e-12	0.395652	-0.456125	0.717592	0.446322	-0.293392	0.543261	0.421798	-0.355071	0.915641	0.139972	-2.06649	1.04772e-07	0.156859	-1.81407	0.00805902	0.095359	-2.54322	3.19762e-05	0.297457	-0.816371	1
ENSG00000145779	TNFAIP8	1.04675	1.18613	2.31062e-06	0.84699	0.711976	0.0244085	0.105858	-2.59286	3.9826e-13	0.903989	0.765917	0.100786	0.508679	-0.161994	0.83646	0.991085	0.906553	0.0438486	0.194321	-1.65329	1.4935e-05	0.0985971	-2.56217	0.000108236	0.164059	-1.83083	0.00253213	0.140466	-1.9337	1
ENSG00000054267	ARID4B	2.53584	1.17186	2.49759e-06	1.54105	0.201485	0.6984	0.938264	-0.620194	0.0829387	1.85389	0.483255	0.435092	0.768784	-0.936689	0.00586937	1.21185	-0.185138	1	1.11465	-0.331169	0.511556	0.880651	-0.664141	0.5964	0.826445	-0.762435	0.324842	1.05762	-0.372583	1
ENSG00000067334	DNTTIP2	1.30863	1.15492	4.36181e-06	0.858754	0.318782	0.445891	0.386869	-0.988896	0.00326635	1.01083	0.559544	0.31933	0.730772	0.0473466	1	0.752473	0.088819	1	0.353264	-1.1075	0.00423801	0.296912	-1.30571	0.0792669	0.219428	-1.75549	0.00373134	0.396609	-0.828855	1
ENSG00000197989	SNHG12	1.73896	1.15308	4.90875e-06	2.05424	1.39944	2.58003e-07	0.150071	-2.85253	3.4092e-15	0.88813	-0.0971505	1	0.896487	-0.0895781	0.996315	1.25224	0.440052	0.526075	0.22816	-2.19675	1.33146e-08	0.205037	-2.26567	0.000602609	0.421425	-1.21588	0.0609929	0.280931	-1.72857	1
ENSG00000080824	HSP90AA1	55.5588	1.12945	5.98207e-06	60.8152	1.22598	8.20563e-06	10.1475	-1.75179	9.94206e-08	26.1831	-0.240273	0.949445	22.3977	-0.514342	0.178494	24.2651	-0.354691	0.810984	22.8842	-0.467857	0.280796	10.1387	-1.64964	0.00720362	16.3495	-0.946898	0.120031	9.88218	-1.64611	1
ENSG00000145287	PLAC8	1.27336	1.14892	6.19049e-06	1.35381	1.18753	2.68432e-05	0.0293341	-4.76992	3.23256e-30	1.06926	0.690775	0.168381	0.664144	-0.0731623	1	1.5228	1.26616	0.00133941	0.0343522	-4.49877	3.53548e-23	0.0549007	-3.71019	9.1013e-08	0.0133298	-5.68741	1.41022e-14	0.0826269	-2.95376	1
ENSG00000090104	RGS1	6.07415	1.14842	9.3994e-06	4.2972	0.442758	0.242363	0.264006	-3.86436	6.43532e-23	4.18272	0.369153	0.645372	8.13331	1.72627	1.1169e-11	1.08691	-1.67554	0.0031655	0.196372	-4.25365	1.10221e-21	0.374221	-3.21737	2.7171e-06	0.0974097	-5.16304	1.83753e-13	0.206567	-3.96755	1
ENSG00000188486	H2AFX	1.32701	1.12029	9.89703e-06	1.39204	1.13531	6.20364e-05	0.234247	-1.80789	1.40417e-07	0.817179	0.17139	0.971687	0.555233	-0.46027	0.253732	0.827627	0.189582	0.867998	0.329166	-1.26238	0.00100589	0.229686	-1.72723	0.0115792	0.474744	-0.658114	0.451342	0.280931	-1.36019	1
ENSG00000070756	PABPC1	11.6354	1.10442	1.00288e-05	9.26444	0.613332	0.0578876	3.85509	-0.848227	0.0119863	6.29287	-0.0451313	1	6.01787	-0.123567	0.910616	7.15648	0.154782	1	3.11477	-1.15903	0.00143703	3.29068	-1.01964	0.152532	3.4237	-0.964608	0.110179	3.42075	-0.933881	1
ENSG00000161547	SRSF2	5.67083	1.09626	1.258e-05	5.03096	0.800681	0.00800904	1.75877	-0.958622	0.00404292	3.4799	0.146785	1	2.49812	-0.395662	0.340601	3.33869	0.0807665	1	1.45561	-1.2292	0.000718937	1.6571	-0.976416	0.182011	1.83028	-0.831947	0.190228	1.85911	-0.778808	1
ENSG00000120694	HSPH1	7.81198	1.09464	1.34649e-05	7.45479	0.933304	0.00138613	1.25456	-1.97135	2.91044e-09	3.84717	-0.19783	1	3.44415	-0.395656	0.341935	2.66325	-0.754823	0.26715	4.32992	-0.014495	1	1.59884	-1.50456	0.0164041	3.67696	-0.264208	0.920467	1.47902	-1.57316	1
ENSG00000112576	CCND3	0.976592	1.10413	1.36541e-05	0.492117	-0.163001	0.876053	0.224044	-1.41964	3.25728e-05	1.02586	1.027	0.0107651	0.353213	-0.707225	0.061668	0.569287	0.0728474	1	0.557839	0.0435241	1	0.31932	-0.799572	0.442019	0.256341	-1.12995	0.0873505	0.495761	-0.121718	1
ENSG00000112110	MRPL18	3.74842	1.08905	1.62476e-05	4.98685	1.58046	1.83675e-09	0.558622	-2.08737	4.54297e-10	1.72534	-0.305975	0.847599	1.13994	-0.994233	0.00330423	1.83374	-0.210255	1	1.03723	-1.1191	0.00232482	0.570295	-1.94247	0.00322664	2.04766	-0.040278	1	0.677541	-1.63468	1
ENSG00000126353	CCR7	1.31688	1.10614	2.18376e-05	2.83065	2.7644	7.00362e-15	0.0114785	-6.17564	2.28535e-39	0.522527	-0.519502	0.646005	0.166143	-2.32124	1.55065e-10	0.930023	0.374051	0.657383	0.0338395	-4.59872	3.6219e-23	0.0313718	-4.57705	6.43106e-10	0.0030761	-7.57409	2.48002e-18	0.0661015	-3.32157	1
ENSG00000215301	DDX3X	4.67436	1.06977	2.21927e-05	4.4418	0.903249	0.00209742	1.49519	-0.930059	0.00543236	2.99243	0.193436	0.929316	1.67424	-0.750253	0.032442	2.94789	0.168005	1	1.48278	-0.922705	0.0133086	1.39941	-0.95924	0.194731	1.19968	-1.19218	0.0383855	2.18961	-0.280658	1
ENSG00000120438	TCP1	2.92602	1.06779	2.40448e-05	2.9277	0.997594	0.000529253	0.82518	-1.12881	0.000624301	1.77042	0.103243	1	1.01479	-0.802875	0.0207139	1.71913	0.0565232	1	0.940327	-0.903779	0.015795	0.813426	-1.07	0.190893	1.16071	-0.542278	0.488029	0.98326	-0.757292	1
ENSG00000198604	BAZ1A	1.74533	1.06743	2.67213e-05	1.44351	0.649397	0.0437087	0.576903	-0.879513	0.00957502	1.14439	0.229994	0.868184	0.980626	-0.0137263	1	0.881173	-0.177215	1	0.50913	-1.0533	0.0044423	0.45153	-1.1754	0.131534	0.411172	-1.31865	0.0360568	0.5536	-0.831997	1
ENSG00000101745	ANKRD12	2.48819	1.05917	2.90378e-05	1.79299	0.400475	0.286893	0.916583	-0.713873	0.0404954	1.81883	0.396369	0.577102	1.15574	-0.337959	0.449327	1.44952	0.036976	1	0.798817	-0.911712	0.0148372	0.692421	-1.07435	0.188545	0.931032	-0.63628	0.373162	0.966735	-0.552732	1
ENSG00000134186	PRPF38B	2.52458	1.05346	3.23438e-05	2.10326	0.650234	0.0421834	0.856214	-0.849791	0.012245	2.10513	0.604139	0.256347	1.04341	-0.532884	0.160388	1.79053	0.340063	0.689852	0.645001	-1.26743	0.00049413	0.751803	-0.977976	0.255293	0.506531	-1.56659	0.00963781	1.09068	-0.404199	1
ENSG00000163938	GNL3	1.27411	1.06308	3.37644e-05	1.13128	0.773265	0.0125414	0.496553	-0.620046	0.0875425	0.552577	-0.415383	0.779086	0.718386	-0.0112017	1	0.573984	-0.354115	0.912835	0.353264	-1.13416	0.00345129	0.575897	-0.345217	1	0.211225	-1.83674	0.00241843	0.388346	-0.883857	1
ENSG00000186352	ANKRD37	1.3075	1.06391	3.67413e-05	2.13316	2.00148	7.00362e-15	0.141144	-2.58411	5.68448e-13	0.469106	-0.703409	0.387179	0.332285	-1.29177	0.000220186	0.606863	-0.308076	0.994528	0.151765	-2.44055	6.17879e-10	0.226325	-1.7669	0.0103068	0.921804	0.336878	0.564582	0.181779	-1.98527	1
ENSG00000100591	AHSA1	1.27936	1.05211	3.74143e-05	1.21412	0.885173	0.00295963	0.448513	-0.79775	0.0206163	0.769601	0.0828704	1	0.486469	-0.667702	0.0648478	0.487558	-0.615786	0.526075	0.437862	-0.816911	0.0442667	0.429121	-0.800217	0.439165	0.593687	-0.315256	0.956199	0.42966	-0.753936	1
ENSG00000162894	FCMR	0.676823	1.06491	3.94167e-05	1.07148	1.93351	6.76745e-14	0.0272084	-4.01723	3.29966e-23	0.4449	0.233323	0.7973	0.0380121	-3.53379	2.67545e-19	1.12072	1.76385	7.19455e-07	0.0399921	-3.41916	1.4951e-15	0.029131	-3.74609	1.38134e-07	0.00512683	-6.05699	1.94224e-14	0.0908896	-1.97358	1
ENSG00000076662	ICAM3	0.904932	1.02499	6.83045e-05	0.781799	0.690637	0.0301695	0.0905529	-2.72239	4.04973e-14	1.05841	1.14424	0.00298104	0.498855	-0.0803635	1	1.01457	1.05777	0.0117095	0.130231	-2.14881	2.82271e-08	0.0873929	-2.63652	6.8991e-05	0.0799785	-2.77243	5.76461e-06	0.148728	-1.75698	1
ENSG00000112245	PTP4A1	1.15067	1.02334	7.09774e-05	0.797484	0.303746	0.474786	0.333728	-1.11794	0.00120912	0.554246	-0.283901	0.973034	0.681655	0.0399428	1	0.33913	-1.02187	0.136759	0.59578	-0.181682	0.831471	0.422399	-0.686259	0.579335	0.73006	0.142446	0.907727	0.313982	-1.06507	1
ENSG00000112081	SRSF3	8.44754	1.00379	8.258e-05	9.25807	1.1109	7.56332e-05	2.91682	-0.860167	0.0108384	5.65348	0.212676	0.893713	2.76164	-0.94595	0.00517612	5.30959	0.112492	1	2.71075	-0.954855	0.0100768	2.34952	-1.11676	0.102953	2.19941	-1.2191	0.0335201	2.55317	-0.963402	1
ENSG00000089737	DDX24	3.13237	1.00197	8.79899e-05	1.87681	0.0401743	1	1.69712	-0.128987	0.883211	2.04837	0.174994	0.959921	1.06989	-0.877945	0.0103053	1.36685	-0.449206	0.660998	1.88783	0.0495822	1	1.30529	-0.514083	0.682412	0.994605	-0.924239	0.131931	1.44597	-0.347124	1
ENSG00000132002	DNAJB1	14.0535	1.00147	8.85589e-05	11.3128	0.54433	0.106357	3.30625	-1.45974	8.38582e-06	6.69353	-0.319363	0.825543	8.31312	0.0187583	1	5.04937	-0.744163	0.276007	6.91351	-0.282594	0.607551	3.32429	-1.3583	0.0341084	10.4659	0.373823	0.581282	3.32986	-1.31853	1
ENSG00000135241	PNPLA8	1.01186	1.01126	8.9295e-05	0.896496	0.723816	0.0213144	0.379217	-0.722959	0.0502301	0.47161	-0.343298	0.879926	0.458708	-0.415512	0.321358	0.546741	-0.114102	1	0.359929	-0.787513	0.0557809	0.395509	-0.600814	0.692139	0.460389	-0.374786	0.858201	0.388346	-0.586498	1
ENSG00000128340	RAC2	1.80236	1.00386	9.41567e-05	1.66065	0.787947	0.00991775	0.0773739	-3.97894	7.5221e-25	2.92732	1.70541	4.40526e-07	0.711979	-0.644599	0.0762653	2.3476	1.29198	0.000816837	0.126129	-3.22734	2.36788e-15	0.0985971	-3.47939	2.26164e-07	0.0256341	-5.39614	1.52187e-14	0.181779	-2.49131	1
ENSG00000146278	PNRC1	8.25845	0.993419	9.98904e-05	8.45225	0.971983	0.000753936	3.11919	-0.725582	0.0360493	4.68605	-0.0543428	1	3.89859	-0.364335	0.394133	5.2908	0.134302	1	2.66101	-0.956358	0.00989531	2.41227	-1.05163	0.134796	1.051	-2.27949	3.7385e-05	2.64406	-0.887473	1
ENSG00000146386	ABRACL	0.938698	1.00664	0.000103088	0.259783	-1.18403	0.00167144	0.136467	-2.18164	4.30341e-10	1.2938	1.41319	8.40183e-05	0.665852	0.337971	0.374081	0.317523	-0.827498	0.280917	0.439401	-0.357262	0.533395	0.298032	-0.913634	0.326112	0.599839	0.141203	0.910273	0.30572	-0.819697	1
ENSG00000135655	USP15	1.01561	1.00091	0.000104246	0.81709	0.543241	0.111808	0.277186	-1.22929	0.000333441	0.816345	0.503832	0.406952	0.587693	-0.0184954	1	0.635985	0.106035	1	0.375823	-0.73373	0.0789523	0.294671	-1.05167	0.211435	0.169185	-1.87254	0.00187944	0.437923	-0.428358	1
ENSG00000132780	NASP	1.88565	0.994764	0.000110858	2.04052	1.07832	0.000150679	0.738028	-0.667049	0.0597035	1.23203	0.168341	0.975056	0.784159	-0.569123	0.128734	0.947872	-0.238369	0.996434	0.434273	-1.46859	0.0001011	0.554609	-1.03831	0.217791	0.571129	-0.99895	0.145462	0.98326	-0.171544	1
ENSG00000134954	ETS1	0.689579	0.999711	0.000121363	0.288702	-0.542887	0.230701	0.72995	1.07768	6.56481e-05	0.820518	1.15264	0.00289062	0.0606485	-2.92728	3.96202e-15	0.311887	-0.393478	0.849793	0.131769	-1.74334	5.93843e-06	0.336126	-0.276042	1	0.0194819	-4.38967	1.27577e-10	1.00805	1.33674	0.777025
ENSG00000115816	CEBPZ	1.14955	0.990365	0.000125467	0.926395	0.537019	0.116829	0.604537	-0.187959	0.754812	0.77127	0.207258	0.909036	0.377558	-0.947922	0.00775658	0.638804	-0.0870015	1	0.437862	-0.69676	0.0996907	0.506431	-0.437187	0.905229	0.314787	-1.15024	0.0786032	0.586651	-0.198001	1
ENSG00000168610	STAT3	1.45795	0.990425	0.000126502	0.542113	-0.738573	0.0522927	0.930612	0.140168	0.80489	1.00666	0.252451	0.829546	0.52021	-0.817275	0.019196	0.43495	-1.0286	0.131763	0.580398	-0.627606	0.12219	1.02182	0.269845	0.902561	1.12893	0.427419	0.499535	1.35508	0.663692	1
ENSG00000048740	CELF2	1.13379	0.988301	0.00013059	0.887673	0.484645	0.171707	0.170052	-2.14917	5.51429e-10	1.14021	0.859774	0.0486419	0.905884	0.534455	0.0986706	0.761867	0.206092	0.841937	0.2056	-1.83219	1.47896e-06	0.335006	-1.03445	0.222346	0.167135	-2.06089	0.000584325	0.165254	-1.96414	1
ENSG00000122644	ARL4A	1.59038	0.990568	0.000137821	1.4886	0.804747	0.00871802	0.336279	-1.62988	1.97381e-06	0.74456	-0.352852	0.869255	1.43335	0.758214	0.0103043	0.75717	-0.324316	0.964386	0.238927	-2.1123	4.37135e-08	0.384305	-1.33122	0.0733703	0.483973	-0.994576	0.154059	1.56165	0.742923	1
ENSG00000069849	ATP1B3	2.17641	0.984877	0.000139644	2.32922	1.04809	0.000262289	0.709969	-0.964064	0.00420559	0.9307	-0.496145	0.564806	1.52988	0.302952	0.443702	0.647258	-1.0383	0.126599	0.518872	-1.42372	9.8506e-05	0.730515	-0.849661	0.387753	0.605991	-1.13159	0.0856294	1.31377	0.0311363	1
ENSG00000106829	TLE4	1.74346	0.981221	0.000146898	0.861695	-0.292328	0.585614	0.847712	-0.32553	0.45963	1.63102	0.734429	0.121506	0.796118	-0.428155	0.298516	1.19306	0.228614	0.89419	0.516308	-1.09496	0.00303691	0.888494	-0.224994	1	0.723908	-0.536519	0.609162	0.627964	-0.711307	1
ENSG00000096384	HSP90AB1	31.44	0.964005	0.000170248	34.931	1.09958	8.99639e-05	8.87929	-1.20616	0.000230395	18.3828	-0.0303597	1	13.5349	-0.538223	0.152704	17.9833	-0.0641837	1	13.402	-0.541066	0.195752	7.83623	-1.30857	0.0424814	9.51232	-1.02539	0.0843066	8.304	-1.19018	1
ENSG00000213626	LBH	2.01997	0.968659	0.000179809	1.16216	-0.0541914	1	1.73794	0.65256	0.0293941	1.49079	0.341016	0.677187	0.152048	-3.18481	6.44014e-18	0.965721	-0.334748	0.838607	0.898797	-0.468716	0.283843	0.670012	-0.879072	0.352737	1.30324	0.12605	1	0.809744	-0.569299	1
ENSG00000164442	CITED2	3.43214	0.97193	0.000180732	2.29834	0.202023	0.700019	0.491026	-2.23416	4.49867e-11	2.53167	0.342502	0.675901	2.42423	0.300138	0.450494	1.88165	-0.122971	1	2.12009	0.0658788	1	0.549007	-1.95266	0.00331125	1.42731	-0.541959	0.494763	0.462711	-2.13316	1
ENSG00000010404	IDS	1.18857	0.961203	0.000220117	0.905809	0.414518	0.269255	0.528438	-0.487784	0.203219	0.748733	0.0853429	1	0.433509	-0.805125	0.0215556	0.617197	-0.213286	1	0.614751	-0.232946	0.715453	0.731635	0.0482721	1	0.34965	-1.06552	0.113991	0.355296	-0.981517	1
ENSG00000150459	SAP18	4.98876	0.948935	0.00023453	3.88939	0.44313	0.219838	1.79193	-0.840372	0.0132148	3.47155	0.231711	0.86253	2.16583	-0.536488	0.156041	3.39881	0.196151	0.951013	1.91808	-0.715198	0.0663078	1.77475	-0.790575	0.339383	2.89358	-0.053608	1	2.27224	-0.4075	1
ENSG00000108654	DDX5	19.2321	0.942214	0.000249493	17.7829	0.739126	0.0160271	7.94315	-0.622902	0.0792588	13.1642	0.200147	0.914977	9.04047	-0.412764	0.315965	12.9705	0.174863	0.987572	5.50456	-1.17805	0.00117282	6.73037	-0.820675	0.305227	6.06811	-0.978846	0.10326	8.7915	-0.410898	1
ENSG00000159388	BTG2	2.80259	0.950271	0.000251656	3.16984	1.12073	7.21796e-05	0.669156	-1.47521	7.69017e-06	1.38395	-0.302051	0.854959	1.37527	-0.33552	0.457374	1.34618	-0.341815	0.830856	0.864958	-1.05538	0.00435542	0.926589	-0.898083	0.334937	1.80875	0.112201	1	1.05762	-0.673441	1
ENSG00000128272	ATF4	4.31606	0.943942	0.000254619	4.98636	1.15545	3.3486e-05	1.60274	-0.79144	0.0206246	2.4482	-0.0927351	1	1.43207	-0.968931	0.00410193	3.01553	0.231747	0.880764	1.22078	-1.1945	0.00103091	1.47223	-0.856818	0.271652	1.72056	-0.626726	0.381941	1.66906	-0.646615	1
ENSG00000178381	ZFAND2A	1.37578	0.948082	0.000279564	1.42243	0.949274	0.00123465	0.312046	-1.55465	5.12753e-06	0.780452	-0.0885629	1	0.776899	-0.103807	0.960267	0.768443	-0.111601	1	0.492723	-0.825928	0.0311974	0.327163	-1.38518	0.0569278	0.740314	-0.167891	1	0.330508	-1.30489	1
ENSG00000117000	RLF	0.988597	0.949782	0.000280571	1.18422	1.23129	1.00169e-05	0.277186	-1.22661	0.000364317	0.51585	-0.216166	1	0.471521	-0.38201	0.371358	0.526074	-0.184104	1	0.388129	-0.680538	0.113216	0.349572	-0.795601	0.449861	0.187642	-1.71862	0.00473914	0.148728	-1.93829	1
ENSG00000100650	SRSF5	5.18985	0.930796	0.000315996	4.07614	0.44029	0.222891	2.0976	-0.666639	0.057632	3.98072	0.372186	0.617505	1.98047	-0.758017	0.0301488	3.76049	0.278547	0.807163	2.39081	-0.44372	0.316204	1.93609	-0.733142	0.396916	1.88872	-0.773448	0.232856	2.60275	-0.281474	1
ENSG00000006652	IFRD1	2.78008	0.926385	0.000367771	2.46303	0.648428	0.0431748	1.19462	-0.571425	0.117101	1.55172	-0.13112	1	1.37997	-0.336171	0.45363	1.31424	-0.384208	0.761969	1.10696	-0.677629	0.0868016	1.09577	-0.653505	0.500652	1.34938	-0.34217	0.787717	1.16504	-0.539722	1
ENSG00000204642	HLA-F	1.21821	0.919716	0.000433227	0.938159	0.396943	0.292099	0.761835	0.04505	1	1.40398	1.03086	0.00985358	0.428811	-0.894019	0.0092489	1.16394	0.710631	0.160015	0.0917768	-3.17816	5.70868e-15	0.368619	-1.04997	0.209904	0.0481922	-4.00296	5.66545e-10	1.18156	0.676032	1
ENSG00000083896	YTHDC1	1.50634	0.913239	0.000472056	1.30921	0.602787	0.0664777	0.63217	-0.619768	0.0839499	1.05257	0.210737	0.90237	0.621006	-0.647965	0.0737761	0.819172	-0.179482	1	0.750621	-0.331578	0.511785	0.503069	-0.909176	0.320752	0.61727	-0.606893	0.506482	0.702329	-0.38789	1
ENSG00000100664	EIF5	4.95837	0.908314	0.000476926	5.59366	1.07595	0.000141186	1.4633	-1.18055	0.000326703	2.65187	-0.211499	0.99682	2.077	-0.626795	0.0842004	2.72055	-0.170544	1	2.13137	-0.571419	0.165393	1.52041	-1.04178	0.140728	2.72337	-0.168063	1	1.69385	-0.852146	1
ENSG00000269893	SNHG8	3.29295	0.908007	0.000499872	3.51932	0.973786	0.00077578	0.586681	-1.9524	4.17897e-09	1.72785	-0.241044	0.949334	1.14335	-0.925543	0.00656492	2.05544	0.0283577	1	2.1083	0.0726269	0.996287	0.706986	-1.56774	0.0227517	2.37885	0.254355	0.799036	1.13199	-0.83986	1
ENSG00000110852	CLEC2B	1.2486	0.921531	0.000521048	0.37742	-1.11366	0.00359737	0.428532	-0.933052	0.00650781	1.16024	0.675142	0.185279	1.69474	1.5104	3.65953e-09	0.251764	-1.65858	0.00584844	0.108697	-2.96598	3.31514e-13	0.789897	0.0598531	1	0.072801	-3.44944	5.60514e-08	1.1072	0.547157	1
ENSG00000188404	SELL	0.783374	0.924453	0.000530714	1.04403	1.41815	2.42223e-07	0.0191309	-4.83318	1.73021e-29	0.905658	1.04038	0.0107651	0.124714	-2.10505	3.72679e-09	1.56037	1.97528	1.04312e-08	0.0379412	-3.80901	4.35558e-18	0.0448169	-3.45233	7.33547e-07	0.00205073	-7.36823	3.54972e-17	0.0826269	-2.41023	1
ENSG00000213741	RPS29	47.3634	0.896018	0.000558444	41.8672	0.617304	0.0556628	13.9128	-1.19766	0.000248941	40.6495	0.524637	0.359376	20.8302	-0.558398	0.133272	47.5571	0.771067	0.105067	17.5658	-0.813087	0.0314211	16.1374	-0.895058	0.24291	12.4469	-1.28505	0.0231318	17.2938	-0.770851	1
ENSG00000136490	LIMD2	1.26398	0.905578	0.000567731	1.37979	1.01128	0.000469911	0.299292	-1.52113	7.88229e-06	1.60097	1.17935	0.00188731	0.461697	-0.84673	0.0146861	1.76516	1.32787	0.000527836	0.0794715	-3.45187	1.0791e-16	0.142294	-2.50605	0.000132489	0.0143551	-5.74862	3.61473e-15	0.280931	-1.44187	1
ENSG00000187239	FNBP1	1.63878	0.89343	0.000658953	1.65575	0.856282	0.00418098	0.440011	-1.33779	4.76165e-05	1.52	0.649022	0.203165	0.751273	-0.492741	0.205578	1.33773	0.437656	0.525824	0.435812	-1.32633	0.000459424	0.440326	-1.24619	0.0978219	0.718781	-0.51965	0.629077	0.404872	-1.31023	1
ENSG00000089327	FXYD5	2.38126	0.888633	0.000693399	1.28666	-0.222516	0.732489	0.627919	-1.36971	2.97856e-05	2.22951	0.66025	0.188028	2.21538	0.722876	0.0142873	1.59701	0.124997	1	0.985959	-0.645771	0.106293	0.780934	-0.955617	0.274047	0.0297356	-5.67432	9.69759e-16	2.68537	0.868208	1
ENSG00000204256	BRD2	3.24793	0.886877	0.000701031	3.03701	0.709605	0.0229548	1.13595	-0.931323	0.00541403	2.18944	0.132797	1	1.30522	-0.710382	0.0451563	1.89762	-0.090191	1	1.51765	-0.45591	0.299181	1.17532	-0.810914	0.317552	2.03022	0.0140087	1	1.31377	-0.620828	1
ENSG00000062194	GPBP1	3.28019	0.879078	0.000787213	3.77028	1.08364	0.000124697	1.19377	-0.874728	0.00946672	2.09261	0.0401297	1	1.27917	-0.764562	0.0287712	1.97559	-0.049372	1	1.52842	-0.466634	0.282814	1.05096	-0.997898	0.167307	0.937184	-1.17228	0.0424474	1.04936	-0.964226	1
ENSG00000116560	SFPQ	4.45488	0.87739	0.000799071	5.1236	1.08318	0.000123614	1.60274	-0.894345	0.00772692	2.76956	-0.00169935	1	2.18548	-0.39576	0.340264	2.75531	-0.00977073	1	1.63199	-0.846513	0.0247112	1.67279	-0.763197	0.366996	0.923854	-1.6474	0.0029128	1.5947	-0.806429	1
ENSG00000116679	IVNS1ABP	0.934947	0.887735	0.000802348	0.68965	0.295548	0.490873	0.246576	-1.36892	6.30026e-05	0.651907	0.187716	0.866102	0.823453	0.620929	0.0460965	0.400192	-0.562356	0.601168	0.300966	-1.03721	0.00807988	0.332765	-0.831843	0.405263	0.415273	-0.503625	0.655738	1.03284	0.844191	1
ENSG00000204389	HSPA1A	27.3506	0.875521	0.000860006	20.8596	0.34172	0.389717	9.85156	-0.894213	0.00800353	14.7293	-0.226535	0.97342	23.7187	0.581162	0.0633837	8.9921	-0.971473	0.113198	10.5518	-0.767512	0.0464209	8.62613	-1.02519	0.1529	15.3415	-0.161425	1	8.74193	-0.977948	1
ENSG00000135968	GCC2	1.59564	0.876089	0.00087762	1.05874	0.106299	0.919011	0.934863	-0.102496	0.948848	1.25874	0.373788	0.619905	0.583849	-0.867625	0.0117351	0.936599	-0.090793	1	0.820864	-0.310343	0.554756	0.899699	-0.150901	1	0.503455	-1.02565	0.129716	0.974997	-0.0268007	1
ENSG00000113580	NR3C1	1.24184	0.879435	0.000920702	0.797974	0.0556042	1	1.00629	0.462654	0.163852	0.905658	0.251763	0.832945	0.634247	-0.327596	0.477162	0.516679	-0.612258	0.533816	0.31481	-1.40936	0.00021814	0.751803	-0.0396693	1	0.263519	-1.60826	0.00862627	0.611439	-0.330926	1
ENSG00000119508	NR4A3	1.20508	0.879188	0.000996528	1.70182	1.48999	3.28216e-08	0.21129	-1.99667	9.03538e-09	0.40066	-0.9557	0.149805	1.24842	0.917452	0.00118281	0.346645	-1.16477	0.0763183	0.152278	-2.44983	4.93395e-10	0.258817	-1.58475	0.0244636	0.192769	-2.0218	0.000859264	0.140466	-2.35344	1
ENSG00000213654	GPSM3	1.30975	0.864218	0.0010933	1.29156	0.785166	0.010251	0.238924	-1.94861	1.25999e-08	1.35056	0.798774	0.0767047	1.11815	0.542448	0.0910534	1.48898	0.948468	0.0299616	0.074857	-3.62092	5.98189e-18	0.117644	-2.86274	1.37617e-05	0.022558	-5.21241	8.43041e-14	0.12394	-2.65479	1
ENSG00000165732	DDX21	2.49607	0.861006	0.00114302	3.92125	1.69425	6.96217e-11	0.803498	-1.08183	0.00113377	1.43319	-0.138006	1	1.11047	-0.567878	0.129856	1.52749	-0.0386352	1	0.418379	-2.04649	7.48183e-08	0.829112	-0.957393	0.276366	0.297356	-2.4689	3.4876e-05	0.776693	-1.01362	1
ENSG00000023445	BIRC3	2.44467	0.877849	0.0011665	4.84814	2.2485	7.00362e-15	0.0552671	-4.99934	1.19866e-32	2.15939	0.556795	0.336875	0.565056	-1.57936	3.57744e-06	2.60125	0.850977	0.0720143	0.110235	-3.95943	9.7711e-20	0.21176	-2.91146	1.62967e-05	0.0563951	-4.81805	2.38456e-12	0.380084	-1.9894	1
ENSG00000117523	PRRC2C	2.86825	0.852892	0.00120106	2.69684	0.688812	0.0283592	1.20227	-0.670717	0.0560928	2.15522	0.277383	0.784801	1.38637	-0.440068	0.273783	1.92674	0.0994056	1	1.20233	-0.65479	0.099097	1.35683	-0.43497	0.791216	0.636752	-1.56449	0.00947605	1.25593	-0.53025	1
ENSG00000116741	RGS2	8.46329	0.860073	0.00120653	10.6183	1.234	8.74957e-06	0.59816	-3.36093	1.80224e-20	5.50574	0.055475	1	9.82805	1.12225	2.75507e-05	4.75439	-0.171722	1	0.326602	-4.20329	1.23265e-22	1.42294	-1.9632	0.00128857	0.591636	-3.24813	1.13158e-07	0.619702	-3.10194	1
ENSG00000005483	KMT2E	2.75156	0.850885	0.00125319	2.51842	0.638921	0.0465009	1.43269	-0.320088	0.465806	1.93318	0.169479	0.969622	1.09381	-0.756577	0.0308815	1.71913	-0.0145467	1	1.26385	-0.511929	0.230573	1.26047	-0.484815	0.725861	0.7721	-1.21983	0.0546182	1.42118	-0.293165	1
ENSG00000092820	EZR	4.32544	0.846448	0.00143971	7.38371	1.85986	3.25203e-13	0.465944	-2.74976	2.9304e-15	1.99746	-0.484867	0.579897	1.52689	-0.94836	0.00542007	2.19448	-0.338018	0.834341	2.04216	-0.471955	0.279891	0.315959	-3.1846	1.35666e-06	2.3809	-0.212183	1	0.487499	-2.48388	1
ENSG00000128016	ZFP36	5.61568	0.837593	0.00158602	5.18144	0.64124	0.0460026	2.64006	-0.49828	0.187005	2.61514	-0.479006	0.586654	3.37197	-0.0940602	0.983973	2.36545	-0.627314	0.407502	1.31923	-1.55835	1.807e-05	2.9792	-0.273993	1	4.3496	0.307551	0.702378	6.91587	0.956858	1
ENSG00000141543	EIF4A3	3.51731	0.837633	0.00161932	4.94568	1.43835	7.79063e-08	0.712945	-1.81103	4.58876e-08	1.56341	-0.549829	0.488576	2.51606	0.204962	0.658121	2.31003	0.0522486	1	0.688069	-1.83359	5.5876e-07	0.831353	-1.47863	0.0352833	1.32887	-0.787151	0.225539	0.685803	-1.70509	1
ENSG00000198900	TOP1	1.4043	0.836813	0.0016828	1.0504	0.275332	0.531383	0.55012	-0.791327	0.0215765	0.952402	0.10317	1	0.972939	0.1491	0.80156	0.56459	-0.696644	0.416685	0.795228	-0.187227	0.816192	0.578138	-0.654517	0.612672	0.598814	-0.604808	0.510903	0.504024	-0.816461	1
ENSG00000173559	NABP1	1.37053	0.837035	0.00172632	1.57291	1.04058	0.0002974	0.316723	-1.61118	2.23637e-06	1.02836	0.262837	0.819192	1.2544	0.644506	0.0358649	0.878355	0.0146033	1	0.163045	-2.57079	5.54112e-11	0.369739	-1.28161	0.0868237	0.19687	-2.21069	0.00021987	0.206567	-2.03863	1
ENSG00000204388	HSPA1B	15.5756	0.827858	0.00181751	12.347	0.366771	0.341841	4.54635	-1.26077	0.000123751	9.63754	-0.048368	1	11.3912	0.234772	0.591443	7.17621	-0.499355	0.586133	9.22434	-0.122242	0.953786	3.79599	-1.44219	0.0227198	10.1614	0.0335162	1	3.66863	-1.45286	1
ENSG00000177410	ZFAS1	6.46471	0.8246	0.00186	7.67242	1.09219	0.000105959	1.67077	-1.45089	9.23455e-06	3.73115	-0.15898	1	2.16071	-1.05162	0.00167866	4.89718	0.264456	0.829188	3.75311	-0.157323	0.877988	2.34056	-0.857684	0.270753	3.29758	-0.345058	0.780867	2.10699	-0.982732	1
ENSG00000150593	PDCD4	1.42456	0.826874	0.00197863	0.666122	-0.505323	0.22915	0.341805	-1.56181	4.17611e-06	1.07677	0.266269	0.811134	0.379267	-1.40168	4.24639e-05	0.640683	-0.535075	0.638577	1.89296	1.29992	2.95662e-06	0.386545	-1.28084	0.0856246	1.30119	0.558922	0.306934	0.479236	-0.916375	1
ENSG00000120709	FAM53C	0.666318	0.833513	0.00205855	1.02051	1.61058	1.38988e-09	0.152622	-1.62569	2.6443e-06	0.321363	-0.425808	0.764353	0.313493	-0.498902	0.243959	0.369191	-0.210703	1	0.201499	-1.17439	0.00259749	0.144534	-1.59944	0.0233572	0.352726	-0.278617	1	0.148728	-1.4523	1
ENSG00000204569	PPP1R10	2.06236	0.820242	0.00209539	1.98464	0.700797	0.0256799	0.85749	-0.710049	0.0420383	1.15941	-0.202557	1	1.17026	-0.203183	0.733322	1.08127	-0.307604	0.87517	1.04954	-0.373191	0.437506	0.720431	-0.912895	0.31516	1.00281	-0.420133	0.663629	0.760167	-0.797872	1
ENSG00000130254	SAFB2	1.01448	0.813774	0.00242329	0.989625	0.719448	0.0217115	0.439586	-0.648685	0.0691735	0.668601	0.0402986	1	0.451874	-0.603967	0.102026	0.637864	-0.0327777	1	0.498876	-0.432685	0.339094	0.383184	-0.799533	0.438282	0.511657	-0.368485	0.866181	0.495761	-0.385609	1
ENSG00000196352	CD55	2.00458	0.810338	0.00259348	2.8233	1.4136	1.63163e-07	0.328201	-2.15292	4.58762e-10	0.605163	-1.15365	0.0544593	1.05238	-0.340054	0.44994	1.13763	-0.194046	1	1.2336	-0.0737485	1	0.833594	-0.660397	0.608389	0.618296	-1.10945	0.0940499	0.818006	-0.658797	1
ENSG00000168066	SF1	1.25535	0.803498	0.0027473	1.0754	0.480032	0.175286	0.684036	-0.284492	0.535277	0.796312	-0.0278511	1	0.500564	-0.789498	0.0239127	0.804141	-0.0124384	1	0.668073	-0.31481	0.546795	0.596064	-0.465787	0.870363	0.600864	-0.456024	0.72821	0.801481	-0.0138853	1
ENSG00000170315	UBB	18.9319	0.794889	0.00283663	18.3549	0.690902	0.0271269	8.45968	-0.615602	0.0835713	11.716	-0.0743099	1	8.22812	-0.659779	0.0652277	10.528	-0.238167	0.992893	10.3626	-0.277295	0.617394	7.36901	-0.772632	0.35478	11.9742	-0.040002	1	6.55231	-0.921421	1
ENSG00000173821	RNF213	1.00998	0.79869	0.00308415	0.543583	-0.302285	0.56598	0.551395	-0.285241	0.536078	1.1544	0.914585	0.0308046	0.577442	-0.208581	0.725704	0.550498	-0.263979	1	0.452219	-0.593514	0.183945	0.414556	-0.687056	0.575699	0.437831	-0.608381	0.507895	0.85932	0.39947	1
ENSG00000102879	CORO1A	2.42891	0.792258	0.00320143	2.04934	0.443434	0.221958	0.136892	-3.73956	4.05423e-23	4.24115	1.64407	1.32645e-06	2.2141	0.595228	0.0562008	2.71116	0.858263	0.0599677	0.137409	-3.69345	8.35495e-19	0.152377	-3.44008	2.42625e-07	0.0481922	-5.09429	6.77145e-14	0.280931	-2.46876	1
ENSG00000177954	RPS27	77.8084	0.784915	0.00323738	76.0865	0.697131	0.0251971	34.2715	-0.646988	0.0662387	63.2333	0.346768	0.660622	30.4951	-0.832823	0.0150992	84.3465	0.804138	0.0839622	26.9803	-1.00483	0.00621988	34.0216	-0.606292	0.553044	24.9471	-1.07325	0.0666172	32.0427	-0.678287	1
ENSG00000120616	EPC1	1.36678	0.789551	0.00334575	1.31019	0.6659	0.0368354	0.61729	-0.602196	0.0951574	1.17944	0.447301	0.495756	0.494584	-0.954254	0.00499304	0.992964	0.171866	0.998469	0.646539	-0.5143	0.229976	0.506431	-0.847537	0.385217	0.70135	-0.361688	0.876886	0.636227	-0.479202	1
ENSG00000100450	GZMH	0.227734	0.913539	0.00340038	0.00490156	-4.88732	6.59688e-17	0.0403875	-1.94277	5.63524e-06	1.08929	4.17591	1.71345e-41	0.0286158	-2.45173	2.87749e-08	0.00939417	-3.84921	1.72523e-06	0.0158943	-3.25826	2.71089e-10	0.0347331	-2.02366	0.0226177	0.0133298	-3.36428	2.98112e-05	0.0247881	-2.09633	1
ENSG00000173812	EIF1	26.2723	0.781319	0.00343756	31.545	1.07232	0.000141366	10.4544	-0.812114	0.0166274	16.1499	-0.0955533	1	12.7635	-0.491273	0.202778	18.3459	0.102588	1	8.97926	-1.02996	0.00497411	11.3151	-0.631643	0.520013	11.0504	-0.670011	0.330241	13.0385	-0.4098	1
ENSG00000007944	MYLIP	1.95281	0.778656	0.00390137	1.9322	0.712627	0.0227959	0.841335	-0.687085	0.0505331	1.15691	-0.154238	1	0.806796	-0.753563	0.032442	1.18742	-0.112873	1	0.856241	-0.64326	0.10899	0.617352	-1.09245	0.17766	1.99023	0.693841	0.159899	0.826269	-0.629891	1
ENSG00000150991	UBC	18.7946	0.768819	0.00416756	18.8661	0.729393	0.0179818	6.50153	-1.0431	0.0015762	13.1909	0.101645	1	9.89467	-0.370603	0.382137	12.6896	0.0403403	1	9.50633	-0.425383	0.344852	6.89171	-0.88158	0.250035	10.9078	-0.192132	1	8.70061	-0.519584	1
ENSG00000164032	H2AFZ	5.03115	0.767985	0.0044788	5.1584	0.766927	0.0122981	1.56661	-1.20767	0.000245955	4.47237	0.476759	0.444105	3.8798	0.274006	0.501225	2.68298	-0.323038	0.851903	1.40383	-1.35107	0.000202458	1.41173	-1.27852	0.0508732	2.56034	-0.392343	0.709311	1.70211	-0.969209	1
ENSG00000112306	RPS12	41.3312	0.760465	0.00463258	35.1025	0.426438	0.241932	16.1703	-0.855985	0.0109595	33.1346	0.305107	0.730144	18.5742	-0.634414	0.0781091	42.6214	0.702869	0.159873	19.9222	-0.50892	0.231501	18.5575	-0.585281	0.581021	19.7424	-0.494482	0.54852	21.7226	-0.342452	1
ENSG00000165494	PCF11	1.66842	0.762837	0.00486908	1.74594	0.79931	0.00847988	0.644499	-0.873531	0.00988111	1.2554	0.207179	0.905794	0.875132	-0.381283	0.367323	1.16112	0.0834374	1	0.774206	-0.566563	0.172256	0.500828	-1.18067	0.126323	0.831572	-0.42684	0.770906	0.677541	-0.698085	1
ENSG00000142168	SOD1	3.55782	0.760246	0.00487314	2.14983	-0.146504	0.893785	2.01427	-0.258153	0.594195	2.47574	0.0815757	1	1.41798	-0.82599	0.0166321	1.17615	-1.04999	0.0771752	2.89174	0.347821	0.385887	1.83189	-0.378602	0.875578	3.06584	0.412888	0.515769	1.96652	-0.264071	1
ENSG00000153147	SMARCA5	1.21483	0.763484	0.00490135	0.842579	0.0847287	0.971986	0.757159	-0.0946816	0.968797	0.909832	0.200576	0.920089	0.649622	-0.348951	0.429495	0.582439	-0.487015	0.703999	0.757799	-0.0905525	1	0.71707	-0.167943	1	0.319914	-1.37738	0.0267162	0.784956	-0.0259406	1
ENSG00000130755	GMFG	1.46395	0.755578	0.00546815	0.576914	-0.832853	0.0247091	1.00203	0.0571406	1	2.03752	1.21044	0.00122928	1.57857	0.87371	0.0019577	0.844536	-0.211575	1	0.0763952	-3.83439	1.42208e-19	0.3731	-1.42706	0.0450316	0.0194819	-5.65506	2.97704e-15	1.18983	0.296886	1
ENSG00000046651	OFD1	1.16981	0.754134	0.0056732	1.26068	0.844863	0.00497399	0.289089	-1.57325	3.67277e-06	0.993303	0.392437	0.58845	0.422831	-0.984433	0.00374371	1.09442	0.542182	0.357267	0.715756	-0.129913	0.937278	0.314838	-1.34696	0.0654441	0.664437	-0.234796	1	0.404872	-0.924662	1
ENSG00000265241	RBM8A	2.08375	0.742831	0.00622741	2.04934	0.668795	0.034916	0.974401	-0.585046	0.105355	1.66274	0.283756	0.776049	1.13396	-0.337878	0.448363	1.225	-0.193086	1	1.00903	-0.515516	0.226549	0.836955	-0.764064	0.475878	0.853104	-0.738814	0.349055	1.09894	-0.340554	1
ENSG00000133226	SRRM1	2.54372	0.74132	0.00629003	2.00376	0.280196	0.515293	1.3736	-0.352182	0.400315	2.02751	0.280651	0.779453	1.37399	-0.351462	0.420251	1.73886	0.0381457	1	1.48586	-0.21635	0.745471	1.17084	-0.561641	0.612893	0.779278	-1.17255	0.0673343	1.32203	-0.364709	1
ENSG00000131051	RBM39	5.05554	0.738976	0.00638041	5.45005	0.831073	0.0054114	2.25745	-0.662727	0.0591846	3.79959	0.185462	0.941692	2.03386	-0.828594	0.0159319	3.86194	0.208973	0.924434	2.70254	-0.36131	0.451593	2.00107	-0.78992	0.337773	2.01484	-0.783015	0.224125	2.45402	-0.469639	1
ENSG00000213639	PPP1CB	1.50597	0.740261	0.00678798	0.831305	-0.310133	0.546988	0.829431	-0.32043	0.46889	0.858915	-0.243271	0.94729	0.916134	-0.155342	0.850276	0.527013	-0.978996	0.158627	1.34589	0.493374	0.169315	0.674494	-0.60258	0.683552	0.983326	-0.0330269	1	0.760167	-0.401377	1
ENSG00000170542	SERPINB9	0.671571	0.7424	0.0076825	1.01217	1.48055	4.82134e-08	0.0722723	-2.82319	1.49301e-14	0.438222	-0.0316566	1	0.616735	0.562282	0.0828604	0.40301	-0.160011	1	0.0948531	-2.38546	1.79684e-09	0.142294	-1.70228	0.0149028	0.214301	-1.10658	0.102926	0.322245	-0.452681	1
ENSG00000163644	PPM1K	0.793504	0.733615	0.00785707	1.01609	1.1485	4.86694e-05	0.287389	-0.997991	0.00441969	0.595982	0.181289	0.876464	0.253272	-1.19448	0.000619568	0.965721	0.95125	0.0306327	0.261487	-1.1217	0.00388705	0.259938	-1.07076	0.199733	0.320939	-0.761648	0.334712	0.280931	-0.89462	1
ENSG00000123505	AMD1	1.94455	0.726357	0.00792137	1.54546	0.282234	0.513254	0.831131	-0.742831	0.0319631	1.64855	0.366685	0.631939	1.3663	0.076008	0.967438	1.24942	-0.0694114	1	0.824453	-0.738245	0.0571271	0.653206	-1.04245	0.211659	1.30837	0.00175863	1	1.00805	-0.376896	1
ENSG00000149273	RPS3	26.3661	0.719709	0.00806365	21.0571	0.28448	0.502041	13.4711	-0.461214	0.228702	23.4611	0.438228	0.503215	13.0381	-0.513963	0.176896	24.3337	0.491375	0.424314	12.2217	-0.604035	0.13389	13.1257	-0.461613	0.754457	10.8156	-0.755216	0.246682	14.4845	-0.30843	1
ENSG00000137876	RSL24D1	2.18429	0.722801	0.00827519	2.12973	0.634915	0.0489054	1.34256	-0.153402	0.83697	1.44905	-0.0231472	1	0.989596	-0.652204	0.0711226	1.18554	-0.331129	0.841937	1.15106	-0.397367	0.393841	1.13163	-0.397966	0.848566	0.939235	-0.68083	0.322243	1.05762	-0.479129	1
ENSG00000162231	NXF1	1.06926	0.723687	0.0086106	1.01756	0.592799	0.0739799	0.403875	-0.940443	0.00528452	0.792138	0.151172	1	0.771346	0.118967	0.866158	0.785353	0.136352	0.9666	0.399921	-0.934999	0.0180911	0.336126	-1.14077	0.151398	0.649056	-0.157304	1	0.371821	-0.93805	1
ENSG00000204386	NEU1	1.33751	0.724047	0.00877209	0.97149	0.127956	0.876675	0.401324	-1.29931	8.83823e-05	1.08762	0.298623	0.753352	0.89606	-0.00705156	1	0.783474	-0.212989	1	0.736265	-0.32615	0.527768	0.469457	-0.978109	0.263606	1.43551	0.731827	0.132345	0.470973	-0.926153	1
ENSG00000120705	ETF1	1.00998	0.721102	0.00891747	0.930316	0.532982	0.12048	0.374541	-0.97138	0.00542266	0.55842	-0.305799	0.939085	0.975074	0.633478	0.0399566	0.410525	-0.768629	0.335734	0.500414	-0.496417	0.25512	0.42576	-0.706914	0.549595	0.370157	-0.919295	0.194726	0.330508	-1.02408	1
ENSG00000204592	HLA-E	6.70558	0.712721	0.00899768	6.02451	0.481476	0.168808	3.36364	-0.496921	0.185694	7.40553	0.783748	0.0815854	4.06516	-0.185154	0.776487	6.65483	0.601677	0.268412	1.12542	-2.15858	4.3959e-09	2.68453	-0.793399	0.333583	1.23146	-1.95009	0.000390737	11.9231	1.40154	0.959599
ENSG00000125245	GPR18	0.434082	0.759367	0.00909642	1.02933	2.55461	7.00362e-15	0.00722723	-5.45933	1.18256e-29	0.229545	-0.341473	0.919966	0.0653466	-2.30993	1.12505e-09	0.67732	1.39143	0.000361539	0.0133307	-4.55822	3.25032e-20	0.0235289	-3.62069	1.33763e-06	0.00410146	-5.8996	1.24753e-12	0.00826269	-4.14052	1
ENSG00000113575	PPP2CA	1.19044	0.716734	0.00913019	1.0754	0.494871	0.157436	0.575628	-0.55247	0.133566	0.912336	0.198857	0.923603	0.613319	-0.449239	0.263168	0.636925	-0.356981	0.905269	0.690633	-0.247606	0.679217	0.506431	-0.697194	0.557614	0.775176	-0.055579	1	0.487499	-0.713753	1
ENSG00000132823	OSER1	1.22233	0.718824	0.00923723	1.7925	1.40024	2.27379e-07	0.201087	-2.21513	1.80415e-10	0.732039	-0.184707	1	0.586838	-0.561903	0.136512	1.39973	0.838661	0.0712026	0.359929	-1.30635	0.000615105	0.215121	-1.99593	0.00263979	0.818242	-0.0115473	1	0.355296	-1.19975	1
ENSG00000198668	CALM1	6.51649	0.708574	0.00950472	4.35798	-0.0234423	1	3.48863	-0.394284	0.324684	5.22611	0.263279	0.809756	4.92363	0.185063	0.705442	2.78725	-0.704093	0.314864	2.87584	-0.690309	0.0775979	4.93994	0.169988	1	3.10788	-0.53691	0.491689	5.50295	0.309686	1
ENSG00000111913	FAM65B	0.819016	0.721308	0.00950763	1.51164	1.8911	1.90725e-13	0.0756733	-3.0646	1.4968e-16	0.742056	0.469609	0.401325	0.107203	-2.55074	1.60056e-12	1.48052	1.61301	8.73463e-06	0.193808	-1.63449	2.05949e-05	0.0515394	-3.4684	4.52114e-07	0.0102537	-5.70551	1.93353e-14	0.115678	-2.17541	1
ENSG00000113013	HSPA9	1.55812	0.711926	0.00956273	1.47047	0.567228	0.0895555	0.766511	-0.528777	0.155234	1.03337	-0.0321059	1	0.980626	-0.123002	0.9135	0.883992	-0.27171	0.9394	0.751134	-0.547751	0.191481	0.683457	-0.655809	0.607807	0.909499	-0.226885	1	0.520549	-1.01373	1
ENSG00000134419	RPS15A	32.7029	0.703983	0.00988341	29.2182	0.46383	0.189974	15.3136	-0.615586	0.0830431	28.2999	0.380512	0.600399	15.0233	-0.645943	0.0720026	34.6504	0.699555	0.162401	13.8111	-0.763151	0.0459648	16.7727	-0.429017	0.797752	14.0988	-0.69285	0.307298	19.4834	-0.202696	1
ENSG00000143384	MCL1	3.28732	0.707802	0.00994158	2.77134	0.366767	0.342284	1.2248	-0.975665	0.00345304	2.00664	-0.164831	1	2.54766	0.228513	0.607593	1.54722	-0.559827	0.499511	1.44228	-0.699946	0.074108	1.96186	-0.196098	1	2.78694	0.344924	0.631586	1.61949	-0.469116	1
ENSG00000127528	KLF2	0.448714	0.721509	0.0109954	0.633772	1.3278	2.20715e-06	0.105433	-1.67281	2.15346e-06	0.219528	-0.490296	0.680743	0.192196	-0.741263	0.0549519	0.343827	0.202349	0.855586	0.080497	-2.04487	2.68532e-07	0.311477	0.0488622	1	0.261468	-0.218618	1	1.74343	2.57712	0.0145124
ENSG00000105849	TWISTNB	0.894052	0.730499	0.0110152	1.2749	1.35616	1.7307e-06	0.325225	-0.993827	0.00663584	0.436552	-0.488419	0.69438	0.768357	0.431663	0.236226	0.310947	-0.994176	0.180422	0.2338	-1.47673	0.000200811	0.282346	-1.12789	0.193189	0.209175	-1.5749	0.0148043	0.322245	-0.876263	1
ENSG00000227507	LTB	3.38824	0.702223	0.0115937	5.67503	1.65753	2.67005e-10	0.0722723	-5.21633	4.21376e-36	3.72614	0.7679	0.0980499	0.536867	-2.28492	2.77794e-11	8.34202	2.16153	7.93293e-11	0.140485	-4.21346	2.09139e-22	0.193833	-3.64328	7.04579e-08	0.113816	-4.41727	1.53335e-11	0.206567	-3.44567	1
ENSG00000160593	JAML	0.668569	0.714984	0.0121571	0.0696022	-2.86253	1.55356e-12	0.0471896	-3.46033	6.53863e-19	0.588469	0.418185	0.491541	1.76137	2.99558	6.26481e-15	0.0610621	-2.95589	1.48841e-06	0.0323013	-3.96439	8.71156e-19	0.0392148	-3.56563	4.70892e-07	0.0194819	-4.55282	8.04546e-11	0.0413134	-3.21068	1
ENSG00000164985	PSIP1	0.976592	0.696106	0.0122485	0.781309	0.266976	0.553452	0.720597	0.133373	0.824276	1.02836	0.691928	0.160259	0.336984	-1.10381	0.00157147	0.804141	0.292798	0.690385	0.447604	-0.639983	0.141079	0.593823	-0.175328	1	0.157906	-2.14161	0.000346984	0.611439	-0.118165	1
ENSG00000136527	TRA2B	6.36154	0.69009	0.0122971	8.05327	1.08341	0.000124845	1.78215	-1.43326	1.2003e-05	5.19773	0.277599	0.783585	3.43091	-0.397629	0.337596	6.45192	0.617648	0.253299	2.77689	-0.722544	0.0628633	1.6022	-1.49756	0.0168149	2.18916	-1.04021	0.0796957	2.1483	-1.03156	1
ENSG00000197061	HIST1H4C	2.53509	0.697152	0.0131762	3.31101	1.15017	5.4081e-05	0.661079	-1.53709	4.43109e-06	3.22865	1.00791	0.0138907	0.896487	-1.06549	0.00185514	1.23627	-0.514243	0.578251	1.43356	-0.305616	0.570574	0.444807	-2.02051	0.00260118	1.3904	-0.333823	0.811355	0.661015	-1.38832	1
ENSG00000082153	BZW1	1.78623	0.667497	0.0164208	1.68418	0.524899	0.124591	0.960371	-0.421961	0.288732	1.4791	0.280547	0.780081	1.07544	-0.235495	0.657794	1.03993	-0.267733	0.944557	0.741392	-0.819191	0.0309856	1.32098	0.0997238	1	0.720832	-0.818713	0.270567	1.03284	-0.263036	1
ENSG00000119707	RBM25	2.15803	0.661117	0.0175497	1.9518	0.44638	0.215734	1.10066	-0.513284	0.169322	1.76123	0.252139	0.826412	1.23304	-0.327509	0.470397	1.59231	0.092157	1	1.31	-0.221464	0.736271	1.02407	-0.578219	0.589452	0.817216	-0.918993	0.191519	0.999785	-0.589041	1
ENSG00000138398	PPIG	1.83613	0.661168	0.017777	1.72584	0.513633	0.135927	1.09514	-0.25676	0.598099	1.22285	-0.0669097	1	0.867017	-0.637148	0.0788348	1.18461	-0.115293	1	1.17003	-0.142545	0.906713	0.906421	-0.518649	0.79181	0.95359	-0.444527	0.625368	1.18156	-0.113878	1
ENSG00000117616	RSRP1	3.63699	0.656207	0.0187209	2.97231	0.267479	0.545992	1.59552	-0.759729	0.0273766	3.92814	0.698862	0.148229	2.02916	-0.370968	0.383581	4.36171	0.860471	0.058011	1.30846	-1.05035	0.00433042	1.75346	-0.558847	0.618879	1.61393	-0.686142	0.31802	1.96652	-0.374336	1
ENSG00000109332	UBE2D3	3.26894	0.653247	0.0189865	2.94535	0.432592	0.23459	1.46203	-0.731361	0.0342368	2.62432	0.219389	0.881868	2.29439	0.0092509	1	1.82811	-0.341063	0.829188	1.80016	-0.385004	0.413276	1.42069	-0.716495	0.416625	2.02715	-0.181939	1	1.77648	-0.36861	1
ENSG00000101361	NOP56	1.20583	0.657183	0.0190244	1.24647	0.678358	0.0325744	0.721022	-0.255867	0.600807	1.01	0.290435	0.766339	0.67055	-0.375165	0.378381	0.858627	0.0342748	1	0.457858	-0.965396	0.0136766	0.544525	-0.654447	0.61078	0.520886	-0.72409	0.367587	0.578388	-0.533206	1
ENSG00000152601	MBNL1	1.43431	0.654071	0.0195391	0.952374	-0.0818431	1	0.863016	-0.248294	0.6153	1.60848	0.758996	0.100601	1.22664	0.352249	0.339365	0.904659	-0.155548	1	0.407612	-1.41195	0.000178991	1.01174	0.0167542	1	0.209175	-2.32683	8.89239e-05	1.25593	0.328191	1
ENSG00000162924	REL	4.42149	0.652488	0.0206856	9.63451	2.1958	7.00362e-15	0.312471	-3.51664	3.9313e-21	2.70028	-0.208812	1	2.86671	-0.125279	0.910218	3.39036	0.144692	1	0.793177	-2.10586	1.44012e-08	0.535562	-2.59628	6.9072e-05	0.327092	-3.31894	6.77521e-08	0.710591	-2.12297	1
ENSG00000147548	WHSC1L1	1.03062	0.649909	0.0213053	1.03668	0.622953	0.0564078	0.652576	-0.166898	0.803749	0.848064	0.256387	0.825543	0.450166	-0.770741	0.028748	0.781595	0.126389	0.985103	0.485033	-0.636371	0.115572	0.593823	-0.293557	1	0.398867	-0.893561	0.212683	0.652752	-0.137618	1
ENSG00000197019	SERTAD1	2.03722	0.647078	0.0215069	2.80565	1.20216	1.52315e-05	0.721448	-1.10462	0.000865384	0.965757	-0.600948	0.421462	0.945604	-0.67655	0.0599059	1.33115	-0.107181	1	0.795741	-0.930295	0.0130128	0.907542	-0.683778	0.576633	2.18711	0.667967	0.184066	0.999785	-0.516155	1
ENSG00000234545	FAM133B	1.7277	0.645667	0.0215302	1.80328	0.684828	0.0301717	0.837083	-0.609216	0.09003	1.08178	-0.175232	1	1.05452	-0.231773	0.667575	1.14609	-0.0849096	1	0.87111	-0.531478	0.208822	0.754044	-0.715229	0.532576	1.19558	-0.0195659	1	0.925421	-0.389351	1
ENSG00000164548	TRA2A	1.96106	0.644682	0.0217966	2.15081	0.773163	0.0114724	0.757584	-0.970299	0.0037078	1.55339	0.191327	0.935278	0.884101	-0.725146	0.0406745	1.62519	0.260121	0.836689	1.38742	0.0147459	1	0.587101	-1.27582	0.0853272	1.1156	-0.319694	0.824687	0.611439	-1.1678	1
ENSG00000163584	RPL22L1	1.67855	0.638796	0.0235249	2.21992	1.11571	7.64323e-05	0.702317	-0.849134	0.0125759	1.34221	0.201436	0.917636	0.796973	-0.647114	0.0741138	1.72853	0.599467	0.27618	0.551686	-1.2027	0.00100334	0.887374	-0.433156	0.910167	0.524987	-1.22016	0.0560075	0.561863	-1.06782	1
ENSG00000163660	CCNL1	4.64847	0.635067	0.0236825	5.56965	0.926058	0.00150437	1.48413	-1.27586	9.76402e-05	3.55836	0.12915	1	2.5246	-0.433155	0.284548	3.89107	0.267552	0.827565	2.54975	-0.406648	0.376103	1.75346	-0.942207	0.207464	2.77566	-0.254318	0.937453	2.42923	-0.440991	1
ENSG00000156256	USP16	1.15067	0.636205	0.024423	1.1053	0.528852	0.122827	0.711244	-0.219077	0.679221	0.968262	0.280334	0.783585	0.579578	-0.554009	0.141414	0.759988	-0.0988183	1	0.562966	-0.586645	0.153684	0.629677	-0.382496	0.977458	0.594712	-0.470846	0.704142	0.677541	-0.25459	1
ENSG00000156482	RPL30	26.2048	0.628233	0.0249337	26.2018	0.591991	0.0696558	12.4989	-0.64959	0.0648573	22.0037	0.269492	0.7973	12.8575	-0.603684	0.0976417	30.9792	0.812988	0.0788035	11.6418	-0.745797	0.0524559	13.5089	-0.480895	0.727013	10.6443	-0.841407	0.181623	14.8563	-0.332014	1
ENSG00000163162	RNF149	0.655438	0.640049	0.0254041	0.306348	-0.658271	0.118802	0.201937	-1.32489	0.000119197	0.517519	0.183511	0.874938	1.09167	1.6436	5.86008e-11	0.22546	-1.07952	0.110371	0.215342	-1.20057	0.00193724	0.286828	-0.712555	0.550719	0.22353	-1.08718	0.107475	0.256143	-0.818191	1
ENSG00000029363	BCLAF1	1.89203	0.629918	0.0255155	1.67339	0.379379	0.318494	1.13723	-0.271114	0.565338	1.56174	0.244236	0.840543	0.884101	-0.680237	0.0570921	1.62331	0.302424	0.763147	1.2336	-0.131906	0.930747	1.09017	-0.310458	0.966416	0.548571	-1.33949	0.0312874	1.16504	-0.201561	1
ENSG00000169442	CD52	4.05681	0.628097	0.0266154	5.40838	1.1203	7.07228e-05	0.220218	-3.92029	7.09293e-25	6.16265	1.24684	0.000768086	2.37853	-0.313675	0.498136	8.19735	1.72437	8.94463e-07	0.192783	-4.07285	1.01319e-21	0.226325	-3.73698	2.66871e-08	0.0902322	-5.06617	5.4052e-14	0.413134	-2.78874	1
ENSG00000188229	TUBB4B	4.01104	0.625607	0.0271076	5.9951	1.34097	7.64968e-07	1.42887	-1.1133	0.000768125	2.39478	-0.265521	0.911501	2.35718	-0.311995	0.500405	2.96574	0.066156	1	1.41152	-1.10911	0.00253326	1.25711	-1.22422	0.0654441	2.52342	-0.182213	1	1.22288	-1.2243	1
ENSG00000116717	GADD45A	1.38966	0.627555	0.0288946	1.2048	0.342969	0.396847	0.575202	-0.875437	0.0108463	0.9307	-0.0853987	1	0.494584	-1.11191	0.00105823	0.614379	-0.716529	0.40135	1.03877	0.0910672	0.957372	0.940034	-0.0684349	1	2.01792	1.14161	0.00573672	0.520549	-0.91183	1
ENSG00000115524	SF3B1	1.9862	0.617194	0.0291948	1.84936	0.456839	0.201448	1.29708	-0.144243	0.849702	1.82885	0.407628	0.558628	1.06391	-0.470768	0.231318	1.62237	0.214805	0.914318	0.959811	-0.622303	0.12219	1.12826	-0.342139	0.921259	0.511657	-1.52397	0.0119109	1.12373	-0.333857	1
ENSG00000186834	HEXIM1	1.54086	0.618031	0.0301472	1.36656	0.37337	0.333376	0.903829	-0.321647	0.466546	1.2963	0.264591	0.813047	0.896487	-0.334826	0.458637	1.1677	0.0987513	1	0.69576	-0.728029	0.062519	0.675614	-0.729814	0.519835	1.16071	0.0888492	1	0.694066	-0.65747	1
ENSG00000111348	ARHGDIB	3.95251	0.608613	0.0316756	1.92631	-0.619607	0.113696	3.3241	0.280904	0.468352	4.54499	0.760664	0.0973118	3.92336	0.576653	0.064985	2.6191	-0.117133	1	1.39614	-1.11712	0.00221576	1.32434	-1.1386	0.0931088	0.176363	-4.0817	1.07476e-10	2.29703	-0.306747	1
ENSG00000122026	RPL21	45.3378	0.603814	0.0326161	42.7779	0.467528	0.184961	27.9294	-0.253423	0.601187	37.0277	0.205141	0.905158	20.8695	-0.726678	0.0383953	49.0723	0.6494	0.212827	22.0408	-0.624493	0.118542	24.9271	-0.403254	0.836513	19.6952	-0.760142	0.2424	24.0775	-0.445827	1
ENSG00000147274	RBMX	2.1479	0.601291	0.0346504	1.8822	0.337483	0.397375	1.31833	-0.261469	0.585958	1.7579	0.20681	0.905158	0.990877	-0.724908	0.040021	1.41007	-0.137099	1	1.54636	0.00584022	1	1.14843	-0.446199	0.774132	1.28683	-0.275806	0.900478	1.21462	-0.347516	1
ENSG00000177600	RPLP2	38.009	0.598447	0.0346726	41.3613	0.714998	0.0208139	17.4002	-0.74043	0.0311877	32.2264	0.25995	0.815505	19.0774	-0.59242	0.105277	50.2231	0.969625	0.0229413	15.7415	-0.879793	0.0184483	17.3441	-0.687593	0.451485	14.2208	-0.98768	0.09885	20.9129	-0.398488	1
ENSG00000115738	ID2	6.44333	0.605036	0.03527	1.73907	-1.53665	1.8773e-05	1.75494	-1.54481	3.15579e-06	8.25693	0.937196	0.025157	7.90609	0.97145	0.000448362	1.02866	-2.24454	3.78423e-05	3.27987	-0.55066	0.193212	2.54784	-0.895804	0.250035	8.6305	0.989042	0.0216479	4.30486	-0.109328	1
ENSG00000120129	DUSP1	9.21403	0.600464	0.0355343	11.2074	0.920179	0.00171532	2.11375	-1.80994	4.49745e-08	5.49822	-0.287009	0.877181	8.08632	0.348	0.346454	4.79197	-0.494163	0.594942	7.10937	0.119771	0.887071	4.01335	-0.755328	0.380471	2.13174	-1.69743	0.0022448	4.9824	-0.420343	1
ENSG00000137776	SLTM	1.14092	0.593224	0.038951	0.885222	0.123876	0.881493	0.682336	-0.311154	0.484808	1.15691	0.542724	0.341574	0.68678	-0.300224	0.51947	0.791929	-0.0571858	1	0.71832	-0.219898	0.740845	0.619593	-0.428138	0.916052	0.51781	-0.700423	0.39388	0.619702	-0.40302	1
ENSG00000169045	HNRNPH1	2.30435	0.590505	0.0393822	2.17041	0.452317	0.208789	1.2146	-0.520194	0.163322	1.97158	0.268076	0.80509	1.35648	-0.339602	0.446337	1.75201	0.0809605	1	1.19361	-0.534947	0.204617	1.09913	-0.626319	0.531132	1.65084	-0.0112309	1	1.5286	-0.125977	1
ENSG00000146457	WTAP	0.968713	0.590771	0.0404863	1.02394	0.655776	0.0413689	0.488476	-0.591114	0.103686	0.750403	0.112011	0.992233	0.548399	-0.403021	0.332532	0.590893	-0.257327	1	0.596805	-0.256959	0.662951	0.494106	-0.523884	0.786849	0.634701	-0.146809	1	0.380084	-0.8646	1
ENSG00000107372	ZFAND5	2.12089	0.581381	0.0432145	2.02385	0.466636	0.190342	0.954845	-0.781034	0.02282	1.35056	-0.201742	1	2.1274	0.569516	0.0704978	1.05027	-0.582873	0.46581	1.07774	-0.572871	0.164873	1.08793	-0.524389	0.666117	1.05715	-0.570113	0.451312	1.12373	-0.45652	1
ENSG00000114861	FOXP1	1.4073	0.583375	0.0432954	1.24402	0.336266	0.403638	0.937839	-0.140139	0.86024	1.05257	0.0504864	1	0.535586	-1.04365	0.00196435	0.909356	-0.175591	1	0.675764	-0.660187	0.0979688	1.591	0.692002	0.250035	1.00896	-0.0154127	1	1.64428	0.692437	1
ENSG00000111011	RSRC2	4.10259	0.575486	0.0454702	5.37603	1.03476	0.000285497	1.7864	-0.839215	0.0133656	3.71111	0.343809	0.669315	1.743	-0.877624	0.010314	4.35796	0.595388	0.277673	2.20726	-0.487534	0.262663	1.72321	-0.828839	0.300299	1.22429	-1.34071	0.0177406	1.90868	-0.653875	1
ENSG00000177606	JUN	20.8667	0.569857	0.0482605	19.9837	0.462143	0.194803	7.74291	-1.09585	0.00090264	12.9605	-0.250323	0.936243	10.8138	-0.565222	0.129656	10.6389	-0.548966	0.51326	19.5192	0.418033	0.269562	8.31577	-0.912315	0.231618	24.74	0.761272	0.106337	8.38663	-0.874994	1
ENSG00000122257	RBBP6	1.11841	0.573062	0.0485587	1.06854	0.461174	0.20004	0.555646	-0.630226	0.0786204	0.835543	0.040349	1	0.684218	-0.291135	0.541191	0.696108	-0.241082	1	0.65987	-0.341747	0.493386	0.481781	-0.790924	0.448038	1.13816	0.521484	0.357124	0.545338	-0.57247	1
ENSG00000104419	NDRG1	0.329783	0.567987	0.0497538	0.226452	-0.0999998	1	0.123713	-1.07682	0.00249532	0.227875	-0.0828052	1	0.269929	0.196596	0.64432	0.108033	-1.20315	0.0692774	0.115875	-1.15364	0.00368447	0.410074	0.832375	0.100282	0.358878	0.625375	0.194726	1.35508	2.5417	0.0169265
ENSG00000166012	TAF1D	1.87027	0.566822	0.0506531	2.6841	1.19996	1.53054e-05	0.690413	-1.10585	0.000833611	1.75873	0.398684	0.572938	0.677811	-1.13394	0.000690508	2.0592	0.645769	0.22203	0.914179	-0.646241	0.106423	0.794379	-0.818087	0.412183	0.748517	-0.910468	0.197541	1.00805	-0.441704	1
ENSG00000089280	FUS	4.63759	0.562415	0.051482	5.06478	0.687194	0.0285325	2.82882	-0.305909	0.488472	3.6602	0.116838	1	2.52247	-0.493182	0.201712	4.05546	0.275934	0.812468	2.34928	-0.593949	0.144224	2.46829	-0.484752	0.725861	1.93281	-0.854459	0.173832	2.87542	-0.249283	1
ENSG00000118181	RPS25	21.7469	0.554586	0.0548428	20.1993	0.395007	0.289134	11.8335	-0.499707	0.181436	18.998	0.270511	0.795561	11.2003	-0.588315	0.10811	24.9772	0.703004	0.159513	11.6531	-0.511757	0.228009	11.2882	-0.52912	0.659681	12.6161	-0.363205	0.753209	14.4514	-0.157882	1
ENSG00000114416	FXR1	1.09702	0.558782	0.0556346	1.02051	0.401717	0.287174	0.576478	-0.552017	0.134268	0.890634	0.158999	0.993717	0.537722	-0.663601	0.0659679	0.785353	-0.0376716	1	0.957247	0.289654	0.505826	0.472818	-0.801407	0.432751	0.680843	-0.255555	1	0.661015	-0.2801	1
ENSG00000105372	RPS19	35.9812	0.552052	0.0564757	36.8725	0.56422	0.0886744	19.2406	-0.530195	0.150228	32.9685	0.344243	0.665016	21.1142	-0.378484	0.367323	41.0779	0.691098	0.170768	15.9435	-0.812863	0.0314593	18.7301	-0.526922	0.662156	14.3982	-0.924077	0.12977	19.4752	-0.457944	1
ENSG00000114942	EEF1B2	7.43905	0.55099	0.0574522	8.59783	0.778388	0.0102441	3.28669	-0.836887	0.0133293	6.29036	0.215922	0.887134	4.90527	-0.186687	0.772569	9.79061	0.92171	0.0347319	2.91276	-1.00563	0.00627619	3.2974	-0.768316	0.359789	1.94204	-1.55802	0.00494697	3.55296	-0.637534	1
ENSG00000185862	EVI2B	0.925942	0.551542	0.0618033	1.0754	0.787852	0.0103778	0.0361361	-4.44626	4.56064e-28	1.00666	0.619923	0.243025	1.22835	1.06868	8.14543e-05	1.58198	1.35991	0.000363059	0.0287123	-4.73036	4.89351e-25	0.0649845	-3.44573	3.94037e-07	0.00820293	-6.30116	2.62798e-16	0.0413134	-3.80456	1
ENSG00000143947	RPS27A	33.1602	0.538922	0.0640045	30.548	0.366404	0.337977	20.8025	-0.280324	0.53892	29.4852	0.285319	0.768605	16.4575	-0.661303	0.06389	36.0032	0.599097	0.269803	18.1805	-0.488653	0.257352	18.4645	-0.436036	0.786849	17.6055	-0.510055	0.525167	21.5078	-0.205511	1
ENSG00000160255	ITGB2	0.964586	0.547135	0.065725	0.329385	-1.22316	0.00114912	0.0948042	-3.10985	4.05554e-17	1.39146	1.08524	0.00601944	2.27816	2.38627	6.26481e-15	0.398313	-0.882075	0.237794	0.0605009	-3.72299	2.79872e-18	0.0873929	-3.08467	4.24644e-06	0.0123044	-5.83252	3.99033e-15	0.0908896	-2.86616	1
ENSG00000096746	HNRNPH3	1.60652	0.539462	0.0659444	1.70672	0.61621	0.0578996	0.969724	-0.343078	0.420286	1.20615	0.019797	1	0.788858	-0.677475	0.0584309	1.12448	-0.0887186	1	1.07005	-0.175088	0.843638	0.873929	-0.469245	0.862742	1.09407	-0.13018	1	0.908896	-0.391253	1
ENSG00000144713	RPL32	31.4513	0.534021	0.0670864	29.3339	0.383198	0.30717	19.579	-0.297378	0.499997	26.3851	0.189011	0.935278	16.5882	-0.567641	0.1246	35.4808	0.656405	0.204799	15.6487	-0.64631	0.102853	20.5933	-0.194825	1	15.3272	-0.643122	0.36017	24.1601	0.0365454	1
ENSG00000156976	EIF4A2	6.05502	0.53488	0.0673142	6.45928	0.619121	0.0552039	3.57918	-0.381721	0.344764	5.01827	0.170665	0.966957	2.51478	-0.947604	0.00499859	5.29456	0.252736	0.844097	4.5186	0.00672611	1	2.90637	-0.661983	0.487062	3.26682	-0.488731	0.55831	2.65232	-0.774237	1
ENSG00000110321	EIF4G2	2.81985	0.535119	0.0675596	2.58214	0.352653	0.366263	1.88121	-0.181389	0.766729	2.06841	-0.0204854	1	1.51066	-0.541243	0.150093	1.69941	-0.322202	0.850195	2.00525	-0.0722525	1	1.59548	-0.414199	0.820173	2.16352	0.0488737	1	1.69385	-0.31357	1
ENSG00000167526	RPL13	43.9399	0.52708	0.0717942	38.2964	0.260673	0.558372	30.2863	-0.13412	0.870337	38.0702	0.234147	0.854309	23.2087	-0.571286	0.121346	47.5364	0.583223	0.289019	21.8634	-0.652088	0.0989124	32.7891	-0.00116258	1	19.4768	-0.791003	0.215716	28.8698	-0.196078	1
ENSG00000165527	ARF6	1.28049	0.532038	0.0719275	1.00629	0.0907446	0.958377	0.549695	-0.897796	0.00782472	1.48411	0.707193	0.143268	1.1946	0.392021	0.272403	0.899962	-0.0882721	1	0.704989	-0.487174	0.265384	0.658808	-0.5585	0.743984	0.548571	-0.835783	0.257268	0.636227	-0.57988	1
ENSG00000120742	SERP1	2.60187	0.525998	0.074154	2.51499	0.437729	0.227295	0.917433	-1.2113	0.0002204	1.96323	0.0160897	1	2.15644	0.178827	0.722402	2.16724	0.169567	0.99858	1.6243	-0.291677	0.586628	1.26384	-0.650629	0.500652	1.95332	0.00790958	1	1.41292	-0.46569	1
ENSG00000091409	ITGA6	0.0975466	0.59558	0.0742809	0.0142145	-2.42309	2.78333e-07	0.0068021	-3.49878	2.61148e-13	0.080132	0.217766	0.879678	0.0469812	-0.652853	0.169433	0.0272431	-1.38498	0.0761183	0.151765	1.37335	1.29981e-05	0.0201676	-1.7878	0.0393077	0.0317863	-1.15416	0.164278	1.75169	4.9307	2.32445e-14
ENSG00000136167	LCP1	1.29775	0.526747	0.0770976	1.06413	0.157328	0.811436	0.119037	-3.22866	2.07095e-18	2.40563	1.50186	1.81184e-05	2.02617	1.37358	9.01884e-08	1.1536	0.272413	0.827391	0.117413	-3.20931	3.63883e-15	0.0862725	-3.54945	1.50183e-07	0.0256341	-5.2753	4.55778e-14	0.12394	-2.89473	1
ENSG00000171858	RPS21	14.3045	0.519317	0.0776755	14.9855	0.5723	0.0827703	6.14825	-0.907289	0.00659015	13.4697	0.359989	0.63834	8.49891	-0.386741	0.352468	18.2501	0.84309	0.0637001	8.08661	-0.456532	0.294907	6.34271	-0.793262	0.332448	6.28242	-0.810893	0.2008	8.304	-0.380875	1
ENSG00000100138	SNU13	1.59789	0.52254	0.0779655	1.66506	0.566019	0.0902256	1.04285	-0.229006	0.653279	1.09931	-0.13033	1	0.797827	-0.66522	0.0643687	0.976994	-0.309931	0.870428	1.16336	-0.0445101	1	0.942275	-0.361315	1	1.07663	-0.160314	1	1.25593	0.0696896	1
ENSG00000198242	RPL23A	24.7937	0.513835	0.0815315	24.4044	0.457863	0.197045	15.8472	-0.271602	0.560201	22.8026	0.317674	0.708647	12.6401	-0.639721	0.0749405	28.6175	0.675865	0.184839	12.7344	-0.613246	0.126675	14.3918	-0.39354	0.851584	10.8904	-0.815212	0.197094	14.9472	-0.330938	1
ENSG00000179820	MYADM	1.04525	0.523152	0.0820634	0.40879	-1.0341	0.00687583	1.23118	0.81073	0.00469875	0.595982	-0.418642	0.775129	0.673967	-0.248195	0.637138	0.308129	-1.40255	0.0228427	0.400434	-1.06101	0.00674231	1.52713	1.0517	0.0270234	0.859256	0.146413	0.898849	0.627964	-0.311047	1
ENSG00000178913	TAF7	1.80911	0.514812	0.0831249	1.77191	0.450273	0.211178	1.05305	-0.42424	0.285309	1.92317	0.551354	0.324031	0.942614	-0.603482	0.100188	1.70035	0.349796	0.674181	1.14388	-0.280674	0.612143	0.881772	-0.653993	0.608389	0.864383	-0.686887	0.407428	0.842794	-0.6911	1
ENSG00000163682	RPL9	24.868	0.5066	0.0866728	24.9132	0.481862	0.166997	14.3188	-0.449439	0.244515	19.8919	0.0908993	1	14.0081	-0.484824	0.209998	28.4409	0.654836	0.206626	13.6942	-0.509126	0.230779	14.7974	-0.361944	0.892939	13.3133	-0.523565	0.506529	16.9055	-0.162211	1
ENSG00000115484	CCT4	1.3589	0.503862	0.0919488	1.19255	0.251456	0.58505	0.817527	-0.379756	0.351206	1.23286	0.288111	0.769208	0.903748	-0.214101	0.709248	0.822929	-0.339659	0.93106	0.943916	-0.137722	0.91727	0.723792	-0.529311	0.776146	1.02537	-0.00199833	1	0.685803	-0.580445	1
ENSG00000168028	RPSA	12.6743	0.500143	0.0922026	12.4558	0.442393	0.218453	5.81282	-0.8208	0.01532	12.7076	0.444028	0.49323	7.57551	-0.39377	0.341623	15.6798	0.776228	0.10171	7.62157	-0.374279	0.430654	6.92196	-0.496348	0.706775	5.62003	-0.811914	0.200283	5.15592	-0.910517	1
ENSG00000145592	RPL37	23.5065	0.499659	0.0922723	23.5358	0.474375	0.176137	12.9503	-0.527244	0.152811	21.472	0.294751	0.750796	13.6639	-0.439737	0.271349	29.1078	0.777299	0.100596	11.2865	-0.73113	0.05779	14.0602	-0.359709	0.895341	11.601	-0.651769	0.350664	16.0379	-0.16232	1
ENSG00000132475	H3F3B	21.4419	0.498833	0.093508	31.2769	1.16123	2.82321e-05	12.9827	-0.374037	0.358192	13.5156	-0.286057	0.876061	13.9919	-0.250401	0.630137	14.6803	-0.157071	1	8.67778	-0.997756	0.00672716	10.0098	-0.732808	0.396227	10.3859	-0.680547	0.319859	10.8324	-0.598746	1
ENSG00000147872	PLIN2	1.31688	0.512752	0.0941638	0.87983	-0.194394	0.809346	0.552245	-0.950972	0.00580023	1.02753	0.0578752	1	2.44772	1.73948	4.40028e-12	0.569287	-0.841767	0.280724	0.305581	-1.83039	2.35075e-06	0.444807	-1.19996	0.134156	0.23891	-2.11776	0.000544865	0.413134	-1.25097	1
ENSG00000198918	RPL39	32.7903	0.496413	0.0949008	33.8816	0.526426	0.119985	17.8542	-0.549079	0.132056	27.3584	0.148611	1	20.0183	-0.362388	0.395521	39.3719	0.724535	0.140669	16.044	-0.704282	0.0698033	19.8483	-0.344364	0.91716	17.3482	-0.54969	0.473676	16.3601	-0.619094	1
ENSG00000109475	RPL34	39.6985	0.489992	0.100407	37.0857	0.345358	0.377478	23.9561	-0.387338	0.334554	32.4142	0.109168	1	20.808	-0.615701	0.0891835	44.7961	0.618903	0.248384	24.349	-0.351363	0.470083	23.7227	-0.369029	0.886638	26.6308	-0.194752	1	30.1588	-0.0139862	1
ENSG00000108107	RPL28	25.3711	0.489982	0.100488	25.1891	0.450607	0.206562	11.8118	-0.805674	0.0175568	24.4987	0.374989	0.609481	17.2776	-0.187409	0.770378	29.4329	0.663422	0.197499	14.775	-0.434311	0.328612	14.552	-0.430874	0.794574	10.148	-0.974247	0.104656	13.2451	-0.558239	1
ENSG00000166848	TERF2IP	1.22721	0.493726	0.101191	0.826894	-0.197209	0.791094	0.950593	0.03317	1	1.3372	0.573194	0.296455	0.564629	-0.820067	0.0180301	0.752473	-0.32888	0.950619	0.992112	0.103068	0.926423	0.950118	0.0291333	1	0.774151	-0.283912	0.998213	0.718854	-0.372999	1
ENSG00000196199	MPHOSPH8	1.11578	0.492552	0.102422	0.765624	-0.168469	0.8609	0.859615	0.0228996	1	1.09597	0.405172	0.564806	0.471948	-0.95382	0.00500913	0.925326	0.135361	1	0.812148	-0.0711664	1	0.821269	-0.0489194	1	0.852079	0.00733503	1	1.01631	0.262966	1
ENSG00000100906	NFKBIA	4.33107	0.492292	0.102893	5.76963	0.98222	0.000711491	1.24946	-1.54859	2.68168e-06	3.15019	-0.06956	1	4.33637	0.480152	0.149439	3.4843	0.0870695	1	1.12132	-1.68378	4.06188e-06	2.09519	-0.684258	0.465541	3.08635	-0.10011	1	3.34639	0.0154643	1
ENSG00000101654	RNMT	1.04675	0.492776	0.103017	1.33666	0.904013	0.00224546	0.508032	-0.73628	0.034523	0.824692	0.0564397	1	0.574452	-0.538546	0.157039	0.868961	0.137204	1	0.728574	-0.143976	0.905327	0.569174	-0.506673	0.812959	0.463465	-0.817503	0.275535	0.504024	-0.651111	1
ENSG00000177733	HNRNPA0	2.29235	0.488122	0.104034	2.18021	0.374589	0.325805	1.56193	-0.188134	0.750494	1.67693	-0.0638678	1	1.21083	-0.604622	0.0984563	1.34431	-0.402042	0.728639	1.67403	-0.0699305	1	1.47896	-0.253724	1	2.021	0.225087	0.853835	1.52033	-0.205557	1
ENSG00000172809	RPL38	15.7369	0.480828	0.108956	15.8213	0.463879	0.189961	8.36446	-0.601539	0.0920975	13.0198	0.122178	1	9.95703	-0.317361	0.486335	18.3985	0.668004	0.193046	9.30022	-0.418686	0.353319	8.78299	-0.479378	0.728853	8.28701	-0.569295	0.448395	10.882	-0.157184	1
ENSG00000150347	ARID5B	1.81249	0.485529	0.112711	2.11551	0.732822	0.0195399	1.53175	0.175166	0.716552	1.66023	0.287537	0.775108	0.67055	-1.16951	0.000532497	1.60828	0.234689	0.881574	0.367107	-2.05607	8.60079e-08	2.92878	1.18293	0.00824033	0.0779278	-4.22001	1.00252e-10	1.21462	-0.190607	1
ENSG00000114857	NKTR	1.19194	0.481147	0.112861	0.988155	0.134644	0.867995	0.858765	-0.100848	0.95316	1.24872	0.498773	0.410537	0.541993	-0.849399	0.0138225	1.01551	0.167763	1	0.864445	-0.0871754	1	0.729394	-0.338533	1	0.632651	-0.555312	0.57556	1.7269	0.926814	1
ENSG00000204525	HLA-C	12.7902	0.475885	0.114305	11.7466	0.303145	0.463945	11.6486	0.296481	0.430647	15.7526	0.75709	0.0982868	9.42871	-0.0672359	1	11.9964	0.313118	0.736142	2.61538	-2.05112	2.05663e-08	5.83964	-0.784382	0.34289	1.52369	-2.76591	8.03671e-07	16.9055	0.782504	1
ENSG00000187608	ISG15	1.02049	0.491031	0.114953	0.517115	-0.656339	0.103003	1.56788	1.3018	8.3037e-07	0.856411	0.154159	1	0.642362	-0.316355	0.504663	0.292159	-1.47117	0.0185018	0.284047	-1.5739	5.18874e-05	1.11594	0.562055	0.447725	0.140475	-2.53415	4.17602e-05	0.999785	0.368102	1
ENSG00000265681	RPL17	3.94951	0.474575	0.115939	3.68107	0.327212	0.416669	2.27488	-0.476793	0.20947	3.7036	0.315206	0.714329	2.00225	-0.682369	0.0550593	4.88591	0.753974	0.118699	2.56206	-0.274409	0.623861	2.68005	-0.188578	1	1.94717	-0.673059	0.327396	2.3466	-0.378498	1
ENSG00000126524	SBDS	1.58851	0.476538	0.116492	1.19892	-0.026111	1	1.45777	0.310573	0.405006	0.977443	-0.340743	0.7973	0.531315	-1.33307	5.7164e-05	0.751534	-0.735896	0.367733	1.56431	0.420755	0.267716	1.16076	-0.0736163	1	1.48678	0.308747	0.701668	1.14851	-0.0867626	1
ENSG00000166710	B2M	62.2527	0.472625	0.116678	48.6995	0.0296055	1	53.4964	0.191962	0.666691	71.4844	0.639474	0.207103	48.0268	0.00673277	1	48.8234	0.0308581	1	24.0635	-1.0904	0.00276866	32.8597	-0.569981	0.598705	18.3869	-1.43835	0.00985542	88.4438	0.885032	1
ENSG00000168374	ARF4	2.06649	0.475209	0.11703	1.75476	0.169506	0.777631	1.33151	-0.292369	0.514437	1.21283	-0.414596	0.680563	1.12883	-0.561632	0.132989	0.860506	-0.928872	0.135836	1.55354	-0.0336767	1	2.18034	0.492072	0.531818	2.49779	0.71138	0.143321	0.743642	-1.09406	1
ENSG00000124614	RPS10	12.071	0.472183	0.117467	12.9994	0.576309	0.0799673	6.47985	-0.593064	0.0979217	10.8429	0.244695	0.835275	7.56996	-0.339646	0.441613	15.6047	0.823282	0.0734969	6.33567	-0.614323	0.126138	6.54662	-0.529457	0.659647	4.53007	-1.08333	0.0635256	6.80019	-0.460867	1
ENSG00000138670	RASGEF1B	0.821267	0.484931	0.117995	1.42145	1.486	4.52268e-08	0.136042	-2.3881	2.26615e-11	0.55675	-0.183645	1	1.06989	0.963339	0.000633114	0.48286	-0.399282	0.850219	0.217906	-1.65048	1.97268e-05	0.201676	-1.68804	0.01618	0.0656234	-3.31875	1.75729e-07	0.132203	-2.17879	1
ENSG00000240065	PSMB9	0.915437	0.475607	0.119416	0.837677	0.296925	0.484113	0.533965	-0.454902	0.244178	1.40231	1.12218	0.00365579	0.764086	0.144451	0.810689	1.03618	0.612206	0.263818	0.205088	-1.91197	5.14356e-07	0.428001	-0.746085	0.503663	0.0481922	-3.92322	1.05393e-09	1.2394	0.825876	1
ENSG00000141232	TOB1	0.82652	0.478062	0.119707	0.796504	0.388129	0.311736	0.562449	-0.198956	0.730726	0.527536	-0.282344	0.976526	0.505262	-0.375751	0.383016	0.415222	-0.642927	0.495809	0.419917	-0.65949	0.128465	0.311477	-1.06391	0.20588	1.35246	1.20794	0.00280874	0.454448	-0.467737	1
ENSG00000133112	TPT1	37.9738	0.466413	0.122696	33.1699	0.209108	0.677262	18.5264	-0.751372	0.028172	28.3934	-0.0484932	1	30.5771	0.0739876	0.970173	32.8373	0.177656	0.981209	27.4782	-0.104284	0.99121	23.9938	-0.303883	0.974163	25.7828	-0.195729	1	28.4898	-0.0506192	1
ENSG00000112739	PRPF4B	1.16943	0.46822	0.125463	1.03031	0.22558	0.648222	0.877046	-0.0449501	1	1.23954	0.506385	0.398121	0.666279	-0.499364	0.19744	1.13576	0.362272	0.659768	0.686531	-0.439515	0.32617	0.759646	-0.258791	1	0.389639	-1.26011	0.0467617	0.974997	0.115645	1
ENSG00000145425	RPS3A	29.4261	0.459346	0.130288	27.4252	0.313025	0.44663	19.7558	-0.238687	0.625759	25.0913	0.151432	1	17.451	-0.442462	0.267088	32.7678	0.57123	0.304779	17.6181	-0.416423	0.356675	17.566	-0.395506	0.848331	16.6468	-0.478679	0.569077	18.7398	-0.294032	1
ENSG00000152795	HNRNPDL	3.924	0.459156	0.131838	3.93497	0.439145	0.223995	2.65877	-0.223512	0.664329	3.57005	0.25394	0.825543	2.51606	-0.314593	0.491243	3.50778	0.223705	0.897946	2.24417	-0.489407	0.257875	2.20275	-0.487793	0.72163	2.21479	-0.481818	0.56779	1.87563	-0.704839	1
ENSG00000137154	RPS6	27.8421	0.454758	0.135563	25.7023	0.292453	0.484379	17.7645	-0.326959	0.448565	25.0087	0.229717	0.863482	15.1092	-0.590349	0.106562	31.2422	0.579516	0.293921	16.9849	-0.390443	0.401169	18.236	-0.258945	1	18.2013	-0.26305	0.919957	22.5571	0.0520885	1
ENSG00000132510	KDM6B	1.07376	0.461011	0.136327	2.01993	1.63267	5.21724e-10	0.261031	-1.83325	8.55521e-08	0.576783	-0.560759	0.563638	1.08441	0.465474	0.169441	0.760928	-0.134103	1	0.278407	-1.70527	7.07311e-06	0.420158	-1.02294	0.233143	0.370157	-1.21519	0.0596314	0.297457	-1.46038	1
ENSG00000206503	HLA-A	12.3862	0.454226	0.136832	9.77764	0.0281687	1	12.2591	0.423136	0.205896	15.5356	0.767859	0.0910721	7.80871	-0.346901	0.427655	9.09826	-0.0857082	1	4.958	-1.05179	0.00406286	6.74382	-0.538165	0.645837	4.13735	-1.27066	0.0250067	15.0794	0.645379	1
ENSG00000108298	RPL19	23.1576	0.450192	0.140817	22.9163	0.4077	0.269586	14.8371	-0.324183	0.45382	20.8669	0.230827	0.861149	14.0354	-0.415038	0.31138	26.7058	0.619379	0.24796	12.8062	-0.550602	0.18386	13.9873	-0.38522	0.863134	12.2029	-0.593246	0.417806	15.6165	-0.217972	1
ENSG00000071082	RPL31	21.0295	0.449488	0.141725	19.4484	0.290669	0.488845	12.362	-0.465818	0.222523	18.2901	0.174254	0.958594	11.3883	-0.598317	0.101102	23.4864	0.567397	0.310997	14.0495	-0.248877	0.671475	13.2389	-0.323226	0.94665	16.0224	-0.0331902	1	16.294	-0.0167642	1
ENSG00000123975	CKS2	2.18504	0.453647	0.143738	4.26779	1.70442	5.79571e-11	0.32395	-2.58058	2.40197e-13	1.48828	-0.20346	1	2.13551	0.399736	0.261852	1.45234	-0.239236	0.996507	0.772668	-1.24202	0.000713834	0.329404	-2.42975	0.000197266	0.994605	-0.809136	0.210035	0.545338	-1.63468	1
ENSG00000114784	EIF1B	1.5236	0.447573	0.148474	1.70476	0.620586	0.0562177	0.962072	-0.350159	0.406882	1.13437	-0.0702628	1	0.721803	-0.813303	0.0190855	1.39785	0.255021	0.844097	1.12132	-0.0929134	1	0.925468	-0.377492	0.984684	1.07458	-0.152117	1	0.917159	-0.372992	1
ENSG00000010244	ZNF207	1.35515	0.444953	0.151231	1.23519	0.261909	0.561795	0.90723	-0.255999	0.599542	1.36809	0.407824	0.560628	0.914853	-0.241947	0.643963	1.31049	0.335571	0.699456	0.857267	-0.340259	0.493541	0.748442	-0.522606	0.787276	0.618296	-0.811883	0.277951	0.851057	-0.312587	1
ENSG00000143119	CD53	2.01059	0.444835	0.151872	3.23552	1.29607	2.09768e-06	0.097355	-4.22607	2.00301e-27	2.64769	0.840128	0.0554088	2.08981	0.501467	0.125932	3.65621	1.36845	0.000285642	0.0917768	-4.26944	5.62819e-23	0.0963563	-4.08926	2.36009e-09	0.030761	-5.71723	7.40597e-16	0.181779	-3.06636	1
ENSG00000088986	DYNLL1	5.20449	0.442079	0.152159	4.67511	0.23431	0.621724	4.25386	0.077173	0.949793	3.6243	-0.179215	1	3.33268	-0.332013	0.458852	2.605	-0.680102	0.342487	3.69568	-0.156394	0.879643	3.97638	-0.0347611	1	3.97227	-0.0364348	1	3.70995	-0.141355	1
ENSG00000008988	RPS20	22.7655	0.440737	0.152194	26.3449	0.673963	0.0319867	11.0764	-0.777829	0.0225189	19.811	0.167654	0.970267	12.5658	-0.5752	0.118201	29.3718	0.79239	0.0907124	14.6525	-0.316645	0.537236	12.0244	-0.594808	0.568386	11.9476	-0.607082	0.401479	14.1705	-0.34162	1
ENSG00000108848	LUC7L3	1.59601	0.44297	0.153216	1.19402	-0.070626	1	1.25286	0.00920097	1	1.68611	0.478916	0.441477	0.903321	-0.532346	0.161092	1.6684	0.456879	0.491578	1.0116	-0.338953	0.496029	0.989332	-0.350688	1	0.88284	-0.524661	0.619327	1.43771	0.204591	1
ENSG00000234745	HLA-B	5.33242	0.440453	0.153573	5.97696	0.616811	0.0562304	4.09486	-0.0305565	1	5.82877	0.531399	0.350674	4.56743	0.1561	0.778926	4.69239	0.183193	0.971689	1.29154	-1.82615	5.04184e-07	2.47613	-0.787391	0.340312	0.682894	-2.68727	5.51624e-06	7.63473	0.872265	1
ENSG00000159140	SON	3.79231	0.438689	0.155559	3.44188	0.248728	0.587009	2.87984	-0.0510437	1	3.48992	0.254519	0.825263	2.16797	-0.520128	0.170874	3.13577	0.0848041	1	2.78868	-0.102349	0.996287	2.29238	-0.392944	0.85303	2.05381	-0.560879	0.460574	2.52838	-0.239726	1
ENSG00000131469	RPL27	13.7616	0.43683	0.156977	13.9866	0.44145	0.219287	8.61146	-0.374844	0.355611	12.6275	0.24815	0.829154	9.51968	-0.209047	0.71812	16.7817	0.697654	0.164166	6.89403	-0.717688	0.0634735	8.86141	-0.299355	0.979785	5.09709	-1.13132	0.0505005	8.86587	-0.294243	1
ENSG00000137818	RPLP1	44.6538	0.434309	0.159928	43.0387	0.347383	0.373506	27.861	-0.381909	0.342952	41.9099	0.281784	0.775385	30.1573	-0.251167	0.627145	52.2654	0.629377	0.235127	23.3169	-0.654751	0.0971687	29.3999	-0.267868	1	23.1538	-0.630535	0.374881	26.829	-0.39841	1
ENSG00000171490	RSL1D1	1.45757	0.434677	0.162739	1.17392	0.0441905	1	1.27752	0.190742	0.674665	1.27543	0.171777	0.967756	0.978918	-0.259766	0.611394	1.22876	0.111975	1	0.873161	-0.436354	0.329517	1.1686	0.0335903	1	0.595737	-0.984504	0.150545	0.76843	-0.573061	1
ENSG00000174444	RPL4	9.69313	0.42249	0.174892	8.39981	0.155536	0.809346	6.28259	-0.32985	0.442442	8.36879	0.13966	1	5.60016	-0.517349	0.173199	9.89958	0.401936	0.579474	7.30882	-0.0757876	1	6.31806	-0.292651	0.990454	7.50363	-0.0311461	1	5.99871	-0.36327	1
ENSG00000125835	SNRPB	1.49471	0.423261	0.17735	1.52488	0.435301	0.232795	1.04667	-0.200917	0.718702	1.68444	0.565945	0.302879	1.10619	-0.108341	0.947855	1.25036	0.0902941	1	0.746519	-0.733387	0.0586128	0.832473	-0.527872	0.777698	0.598814	-1.02357	0.128597	1.00805	-0.228315	1
ENSG00000196683	TOMM7	5.0788	0.420125	0.178672	4.82951	0.311079	0.451442	3.26118	-0.347303	0.408031	4.49657	0.177368	0.955067	2.98245	-0.492951	0.200913	5.69944	0.549738	0.338488	3.25372	-0.341965	0.48705	3.57863	-0.176243	1	3.2258	-0.335151	0.795885	3.63558	-0.152495	1
ENSG00000164587	RPS14	27.9625	0.416311	0.183073	25.7268	0.251189	0.580264	17.7246	-0.372013	0.360546	25.6239	0.228361	0.865509	18.0579	-0.341162	0.438844	31.1097	0.532522	0.361511	17.5314	-0.380015	0.420571	17.8606	-0.328526	0.938542	18.6883	-0.261147	0.923071	19.2521	-0.21466	1
ENSG00000130522	JUND	1.43356	0.422036	0.183295	1.73025	0.731355	0.0192197	0.573502	-1.10166	0.000942842	0.683626	-0.773776	0.296455	0.799535	-0.574399	0.125587	0.636925	-0.87436	0.2387	0.881365	-0.405867	0.383543	0.952358	-0.263018	1	2.98689	1.56573	2.30369e-05	0.900633	-0.330839	1
ENSG00000054654	SYNE2	1.15443	0.421243	0.185526	0.270076	-1.89898	3.72269e-07	1.76685	1.21637	3.49048e-06	1.65105	0.956464	0.0214162	0.0858475	-3.61671	3.28226e-21	0.318462	-1.58219	0.00809431	1.20489	0.469418	0.201559	0.396629	-1.24744	0.101733	0.958717	0.0770576	1	2.37139	1.38992	0.700426
ENSG00000171863	RPS7	14.7821	0.413493	0.186887	14.6748	0.378826	0.314869	10.1071	-0.249624	0.609692	14.3887	0.321816	0.700594	8.76969	-0.482287	0.21339	17.647	0.642987	0.219154	8.27632	-0.562498	0.171648	8.68551	-0.456789	0.760509	8.19062	-0.547488	0.47626	11.3364	-0.059758	1
ENSG00000026508	CD44	1.90328	0.416446	0.187575	1.38322	-0.141981	0.905005	1.05858	-0.584268	0.107271	2.11098	0.534095	0.351766	2.21837	0.682559	0.0228993	1.29921	-0.229238	1	1.40434	-0.116394	0.966919	0.960201	-0.682005	0.577074	0.412197	-1.93679	0.00111242	0.231355	-2.67463	1
ENSG00000100941	PNN	1.13604	0.415662	0.189645	0.970999	0.126391	0.878563	0.82603	-0.144899	0.849702	1.34221	0.636117	0.218692	0.636382	-0.572812	0.124636	1.30297	0.581206	0.299491	0.67679	-0.461478	0.293244	0.659928	-0.470306	0.863871	0.608042	-0.596033	0.52138	0.867582	-0.0518731	1
ENSG00000162434	JAK1	1.31876	0.410854	0.195773	1.04942	0.00270154	1	1.73156	0.902276	0.00108761	1.3948	0.452806	0.483417	0.693614	-0.678364	0.0584626	0.891507	-0.248402	0.977294	0.589627	-0.916247	0.0143641	0.93107	-0.179852	1	0.229682	-2.25778	0.000141271	1.37987	0.397632	1
ENSG00000044574	HSPA5	2.83673	0.407154	0.200139	2.14786	-0.0830228	1	1.5479	-0.623282	0.0809523	2.42817	0.113228	1	1.73574	-0.437455	0.279478	1.68907	-0.445701	0.666589	1.75196	-0.411817	0.368548	2.21283	-0.0317448	1	5.42213	1.40417	0.000216606	1.58644	-0.516944	1
ENSG00000122566	HNRNPA2B1	6.1672	0.403373	0.202643	6.16715	0.381894	0.310611	4.19137	-0.268712	0.56768	6.30205	0.390675	0.582626	4.43332	-0.175292	0.800217	5.08507	0.050474	1	3.79412	-0.421432	0.349935	3.53717	-0.501224	0.699152	3.57955	-0.485523	0.561603	3.88346	-0.352114	1
ENSG00000111716	LDHB	2.1419	0.405022	0.203093	0.767585	-1.26753	0.00036558	2.45343	0.63965	0.0327013	2.57341	0.65379	0.194499	1.13267	-0.674977	0.0593934	1.02396	-0.778916	0.246791	1.68633	-0.0202838	1	1.4263	-0.273919	1	2.15942	0.36419	0.599621	0.751905	-1.18517	1
ENSG00000182899	RPL35A	20.3141	0.401879	0.203957	19.0328	0.268769	0.538383	15.7188	-0.0531629	1	17.8636	0.15087	1	11.0086	-0.638758	0.0753847	22.4624	0.510238	0.396054	12.6708	-0.400799	0.382683	14.9834	-0.122046	1	12.2152	-0.433488	0.636598	16.0131	-0.0292883	1
ENSG00000198771	RCSD1	0.597285	0.409208	0.204766	0.853362	1.02921	0.000380089	0.43916	-0.131848	0.880474	0.741221	0.711018	0.11394	0.394215	-0.310933	0.504663	1.04181	1.2647	0.00126898	0.0210215	-4.64884	7.98894e-24	0.0705866	-2.80225	2.7097e-05	0.00922829	-5.62679	4.00405e-14	0.0991523	-2.16572	1
ENSG00000005810	MYCBP2	0.921815	0.40588	0.205296	1.08374	0.668436	0.036346	0.618141	-0.28824	0.526888	0.843055	0.217148	0.891588	0.568046	-0.426669	0.29953	1.04933	0.560792	0.331768	0.477342	-0.691136	0.0801815	0.704745	-0.0623196	1	0.248138	-1.62328	0.00748469	0.627964	-0.220531	1
ENSG00000173674	EIF1AX	2.01396	0.403083	0.205552	1.6832	0.0772182	0.988018	1.47733	-0.141751	0.854298	1.72367	0.109672	1	1.40218	-0.228645	0.673414	1.36403	-0.252421	0.970078	1.65967	0.0533477	1	1.29857	-0.324212	0.946926	1.4796	-0.12693	1	1.2394	-0.379289	1
ENSG00000241343	RPL36A	7.00084	0.397357	0.211598	6.19557	0.167914	0.778615	5.30521	-0.0925058	0.972162	6.5992	0.256876	0.821389	5.28069	-0.100223	0.966247	7.99914	0.558673	0.325484	3.23987	-0.874882	0.0192629	4.82005	-0.230314	1	3.62057	-0.6644	0.33644	5.64342	0.000974692	1
ENSG00000110700	RPS13	17.8882	0.396461	0.21241	17.1148	0.299502	0.471476	13.1064	-0.14991	0.841498	15.3111	0.103713	1	12.4077	-0.241013	0.64228	20.4286	0.557017	0.327027	9.6463	-0.636429	0.109725	12.3739	-0.224091	1	9.6815	-0.596913	0.413809	12.865	-0.1667	1
ENSG00000116489	CAPZA1	0.971339	0.396838	0.21865	0.929826	0.30097	0.476635	0.539917	-0.60214	0.0953378	1.02419	0.43578	0.516128	1.02376	0.479601	0.150181	0.770322	-0.0142798	1	0.555788	-0.541664	0.19883	0.489624	-0.697856	0.557614	0.362979	-1.14707	0.0777256	0.470973	-0.714725	1
ENSG00000163468	CCT3	1.01148	0.395865	0.219886	0.916102	0.205894	0.689132	0.856639	0.0952153	0.907266	1.01667	0.358348	0.647328	0.659873	-0.342329	0.441613	0.67638	-0.277186	1	0.690633	-0.260179	0.656508	0.61063	-0.4284	0.915411	0.625473	-0.39426	0.820446	0.619702	-0.382161	1
ENSG00000153187	HNRNPU	2.78571	0.393541	0.220307	2.75762	0.355255	0.362399	1.98494	-0.198995	0.723585	2.43067	0.131733	1	2.74669	0.35748	0.326009	1.60922	-0.502915	0.578603	1.71094	-0.432498	0.334734	1.70976	-0.406791	0.833462	1.06535	-1.11774	0.0550732	1.42945	-0.651682	1
ENSG00000231500	RPS18	39.1252	0.391477	0.220437	39.0213	0.366118	0.338521	28.4787	-0.165453	0.802164	36.6187	0.240398	0.843607	22.9226	-0.522104	0.167544	48.5716	0.686649	0.174285	19.5326	-0.761779	0.0462934	31.9298	0.0237343	1	19.927	-0.692485	0.30738	31.7618	0.00486045	1
ENSG00000196776	CD47	1.00886	0.394583	0.222504	1.04158	0.428994	0.244859	0.298867	-1.58769	2.79471e-06	0.898981	0.166305	0.979594	0.655602	-0.34987	0.427503	0.954448	0.258318	0.841937	1.1649	0.620221	0.0625616	0.555729	-0.567034	0.730525	0.674691	-0.276494	1	0.371821	-1.10722	1
ENSG00000105373	GLTSCR2	3.96602	0.391117	0.222563	4.05114	0.407073	0.272114	3.02183	-0.0890416	0.981151	3.36888	0.087355	1	1.80835	-0.922717	0.00641073	4.76848	0.634954	0.230538	2.70459	-0.266818	0.641129	2.80105	-0.196605	1	2.28862	-0.504203	0.534762	3.18114	-0.00963506	1
ENSG00000112308	C6orf62	1.21783	0.388903	0.229078	1.1749	0.306841	0.463647	0.607512	-0.782344	0.0229289	1.01083	0.049769	1	1.04042	0.103519	0.900168	0.779716	-0.349602	0.914422	1.04954	0.114959	0.899794	0.634159	-0.656318	0.607959	1.04382	0.0985336	1	0.793218	-0.302917	1
ENSG00000116754	SRSF11	1.72883	0.387432	0.229106	1.35626	-0.0421458	1	1.26051	-0.16613	0.802582	1.82467	0.428813	0.524081	1.03017	-0.49793	0.197131	1.38094	-0.0116654	1	1.56277	0.193331	0.717834	1.22462	-0.194575	1	1.02331	-0.46817	0.590005	1.28072	-0.122715	1
ENSG00000197448	GSTK1	1.12066	0.387124	0.23197	0.575443	-0.724345	0.056402	1.03604	0.238545	0.565743	1.22786	0.488831	0.427441	0.975074	0.133291	0.839112	0.796626	-0.191075	1	0.599369	-0.656641	0.0997027	0.655447	-0.48344	0.844173	1.00486	0.166892	0.967269	1.13199	0.329248	1
ENSG00000145632	PLK2	0.918439	0.391799	0.234582	1.19892	0.843892	0.00578153	0.478698	-0.709723	0.0464795	0.5868	-0.352926	0.872835	0.798254	0.135852	0.838751	0.765625	0.0587618	1	0.50349	-0.613589	0.13921	0.606148	-0.297121	1	0.478846	-0.654515	0.464347	0.875845	0.252123	1
ENSG00000130255	RPL36	16.6587	0.375939	0.244527	16.5085	0.340514	0.387339	10.6215	-0.398479	0.316126	15.0289	0.168908	0.967756	9.90706	-0.511596	0.179196	19.3858	0.569183	0.308236	12.3565	-0.144071	0.901947	12.6193	-0.102972	1	8.56693	-0.690626	0.309459	14.7902	0.123167	1
ENSG00000279483	AC090498.1	2.8161	0.372064	0.253378	2.89045	0.39743	0.28886	1.86463	-0.339857	0.424141	2.48493	0.130925	1	1.62342	-0.565229	0.128062	3.0888	0.471685	0.460899	2.32262	0.026637	1	2.03357	-0.17851	1	1.29401	-0.861714	0.168854	1.5286	-0.587719	1
ENSG00000180353	HCLS1	0.608166	0.378604	0.253663	0.519566	0.0919716	0.959535	0.0760985	-2.88661	3.07834e-15	0.890634	0.957436	0.0219089	1.22877	1.76403	9.99348e-13	0.641622	0.416745	0.488128	0.0466575	-3.55851	5.63351e-17	0.0661049	-2.94665	1.1159e-05	0.0164059	-4.91011	2.69282e-12	0.165254	-1.52253	1
ENSG00000196504	PRPF40A	1.11728	0.374078	0.254185	1.07883	0.294483	0.487212	0.737177	-0.343621	0.420612	1.10265	0.310156	0.72756	1.01095	0.188583	0.700865	0.839839	-0.11626	1	0.767541	-0.269603	0.638153	0.616232	-0.582203	0.712247	0.521911	-0.834011	0.258671	0.64449	-0.487558	1
ENSG00000122034	GTF3A	0.821267	0.374139	0.256022	0.684748	0.0471132	1	0.562449	-0.281998	0.542085	1.00666	0.659294	0.192986	0.828151	0.378545	0.298901	0.738382	0.161427	0.921268	0.376849	-0.906565	0.0221878	0.469457	-0.527758	0.780278	0.329142	-1.06111	0.113637	0.586651	-0.175522	1
ENSG00000110958	PTGES3	2.16929	0.371207	0.256151	1.92925	0.152247	0.820731	1.61762	-0.143405	0.850351	1.5968	-0.152762	1	1.50895	-0.259011	0.612234	1.09912	-0.719293	0.298829	2.17393	0.352724	0.376592	1.45431	-0.291686	0.993666	1.66007	-0.0911971	1	1.4625	-0.273572	1
ENSG00000197451	HNRNPAB	1.07339	0.372867	0.2571	1.18324	0.522536	0.12905	0.803923	-0.134415	0.872482	0.993303	0.207123	0.907213	0.941333	0.133448	0.839112	0.558014	-0.678192	0.43865	0.651154	-0.469779	0.28152	0.825751	-0.0805821	1	0.34965	-1.36991	0.0275822	0.669278	-0.376291	1
ENSG00000189266	PNRC2	1.11728	0.36917	0.263356	1.2151	0.49533	0.156685	0.475722	-1.04912	0.00160095	1.03337	0.203045	0.914977	0.623142	-0.620712	0.089493	0.852991	-0.0964809	1	1.07158	0.276368	0.535333	0.741719	-0.307363	1	1.17815	0.404268	0.533445	0.702329	-0.368253	1
ENSG00000134884	ARGLU1	1.64854	0.36271	0.27236	1.42488	0.0965727	0.942475	1.40251	0.0718293	0.965167	2.03919	0.663661	0.184191	0.946031	-0.580686	0.116439	1.9089	0.550041	0.342251	0.938277	-0.57993	0.157827	1.19549	-0.179425	1	0.518835	-1.43027	0.0197267	2.33834	0.799972	1
ENSG00000140988	RPS2	29.5063	0.359549	0.273701	30.6995	0.409004	0.267517	21.3964	-0.200873	0.715706	28.4769	0.26139	0.812141	21.9979	-0.154481	0.848495	36.5659	0.655682	0.205648	13.022	-0.980687	0.00773375	22.972	-0.0749538	1	11.9793	-1.05758	0.0715032	19.062	-0.352087	1
ENSG00000182774	RPS17	17.0268	0.359165	0.274449	16.7197	0.309098	0.454441	12.1668	-0.225656	0.657792	16.6967	0.286377	0.766593	9.9045	-0.562243	0.129488	19.8114	0.554277	0.330859	10.9871	-0.383836	0.41341	13.1515	-0.0873166	1	10.1891	-0.476103	0.573146	12.7659	-0.135854	1
ENSG00000142541	RPL13A	44.3496	0.358422	0.275597	48.2485	0.485516	0.162255	31.4657	-0.238193	0.626847	39.5276	0.134613	1	24.2705	-0.661168	0.0639017	56.4195	0.696908	0.164404	28.2703	-0.404063	0.377298	32.5942	-0.163718	1	23.7967	-0.641295	0.362126	26.6554	-0.457943	1
ENSG00000275302	CCL4	2.83185	0.394591	0.276272	0.997468	-1.30285	0.00105509	0.272509	-3.2658	6.86248e-16	3.86136	0.852535	0.0844789	8.08931	2.70286	6.26481e-15	0.868021	-1.4502	0.0211479	0.160994	-3.99328	1.60962e-17	0.240891	-3.30707	9.51326e-06	0.138424	-4.11367	8.02871e-09	0.247881	-3.16926	1
ENSG00000105193	RPS16	19.2662	0.35577	0.280371	20.4694	0.441728	0.218613	14.9782	-0.0877456	0.983635	17.5297	0.164885	0.976191	13.1065	-0.309919	0.499554	23.2243	0.607922	0.259	10.4241	-0.666213	0.0900902	11.8922	-0.430068	0.796011	9.29802	-0.802504	0.206786	10.5762	-0.590857	1
ENSG00000115053	NCL	3.80244	0.352249	0.288936	4.17466	0.49558	0.152253	3.16	0.0219375	1	3.57005	0.211586	0.895893	2.81588	-0.172297	0.80721	2.89247	-0.117191	1	2.49438	-0.363407	0.447321	2.41339	-0.39051	0.85761	1.33503	-1.27846	0.0241767	2.49533	-0.331084	1
ENSG00000119048	UBE2B	1.32626	0.352674	0.291961	1.45331	0.492719	0.158724	0.905104	-0.307417	0.488472	0.869766	-0.346235	0.787521	0.978064	-0.178705	0.794613	0.686714	-0.7013	0.406837	0.888543	-0.328918	0.515974	1.06888	-0.0267845	1	1.51549	0.516351	0.361293	0.925421	-0.233817	1
ENSG00000105640	RPL18A	19.5926	0.348571	0.294067	21.1463	0.462227	0.191915	15.2469	-0.0927482	0.971388	18.2801	0.198302	0.918224	12.0105	-0.486737	0.20743	25.2609	0.709826	0.152733	9.3679	-0.865748	0.0206252	14.6137	-0.149418	1	10.4864	-0.653143	0.348972	12.6171	-0.365148	1
ENSG00000233927	RPS28	25.313	0.346775	0.297309	25.9067	0.368485	0.333853	16.0189	-0.436855	0.26146	23.2566	0.172435	0.96173	15.5909	-0.480642	0.21528	30.3695	0.592428	0.277525	19.1152	-0.140934	0.907662	15.7621	-0.424324	0.804007	16.3125	-0.374243	0.734852	24.0775	0.199921	1
ENSG00000161960	EIF4A1	1.90103	0.346008	0.302687	2.02729	0.438954	0.226317	1.81191	0.252408	0.526124	1.35056	-0.22896	0.967756	1.31846	-0.286703	0.546838	1.2297	-0.370266	0.785111	1.09158	-0.580533	0.156767	1.6515	0.0821321	1	1.2048	-0.399283	0.695454	1.27245	-0.302899	1
ENSG00000136560	TANK	0.780748	0.349494	0.305417	1.11903	0.973911	0.000907329	0.333303	-1.06154	0.00232458	0.798816	0.346381	0.674226	0.610329	-0.0838645	1	0.675441	0.0805659	1	0.534766	-0.295858	0.587017	0.405593	-0.690954	0.576059	0.327092	-1.01517	0.140999	0.256143	-1.29739	1
ENSG00000167978	SRRM2	1.66279	0.344232	0.306025	1.96062	0.613573	0.0588672	1.28135	-0.11309	0.922878	1.30131	-0.0804555	1	1.11773	-0.339794	0.444142	1.24473	-0.148202	1	1.23617	-0.1684	0.8592	1.10362	-0.328975	0.940001	0.892068	-0.651908	0.447848	1.32203	-0.0546628	1
ENSG00000142676	RPL11	24.1979	0.341243	0.307638	25.2548	0.397003	0.28734	16.5465	-0.314802	0.473328	22.1323	0.160538	0.984275	15.904	-0.379646	0.364936	30.3582	0.659294	0.201993	14.9191	-0.472255	0.276761	16.5139	-0.290437	0.993809	14.7683	-0.461241	0.596387	18.6324	-0.111718	1
ENSG00000165502	RPL36AL	3.22767	0.341281	0.309482	2.38314	-0.183438	0.821994	2.5865	-0.0499831	1	3.02999	0.201885	0.912769	2.34223	-0.216098	0.702332	2.36639	-0.18306	1	2.61077	-0.0332816	1	2.42011	-0.147083	1	2.86487	0.111569	1	2.67711	7.34628e-05	1
ENSG00000102144	PGK1	1.40842	0.3408	0.313833	0.921494	-0.379597	0.412466	0.962072	-0.316655	0.473978	1.515	0.418361	0.543163	1.73959	0.713404	0.0159201	0.80602	-0.560209	0.598272	0.808559	-0.585223	0.153441	0.871688	-0.436998	0.902213	1.03972	-0.171372	1	1.0411	-0.160917	1
ENSG00000092199	HNRNPC	2.80409	0.33652	0.318284	2.62185	0.204597	0.687648	1.99301	-0.255074	0.599418	2.79711	0.293984	0.753809	2.36743	0.034116	1	2.18133	-0.095899	1	2.14368	-0.129953	0.934536	1.70752	-0.465763	0.750648	1.5483	-0.615556	0.392723	2.0822	-0.16328	1
ENSG00000188846	RPL14	12.8112	0.334783	0.319685	12.3838	0.25938	0.561903	8.62846	-0.345606	0.410689	12.7268	0.285712	0.767978	8.64583	-0.342053	0.437329	15.1086	0.554423	0.330708	8.78545	-0.307671	0.554756	8.20485	-0.39178	0.85418	9.13498	-0.230353	0.976953	7.12244	-0.588668	1
ENSG00000100354	TNRC6B	1.20132	0.332166	0.329889	1.45037	0.643805	0.0451653	0.920834	-0.133061	0.874758	0.94489	-0.0827314	1	0.524909	-1.0399	0.00199494	1.16957	0.249436	0.852385	1.01365	0.0282848	1	0.785416	-0.361277	1	0.829521	-0.280197	1	1.03284	0.0518206	1
ENSG00000137575	SDCBP	1.79561	0.330803	0.33381	1.20137	-0.352552	0.463647	1.35277	-0.163335	0.812919	1.15607	-0.393237	0.714189	3.03456	1.31694	3.33807e-07	0.560832	-1.47336	0.0139495	0.620903	-1.37824	0.000154818	1.2347	-0.286717	1	1.2007	-0.330581	0.807949	2.15656	0.531791	1
ENSG00000148908	RGS10	0.883547	0.331333	0.335994	0.264684	-1.60049	1.76851e-05	0.173454	-2.2602	1.05028e-10	1.13771	0.701369	0.154803	2.28243	2.31143	6.26481e-15	0.3551	-1.09709	0.100596	0.144587	-2.49465	2.1471e-10	0.221843	-1.7789	0.00889733	0.579332	-0.358889	0.886004	0.0495761	-3.68654	1
ENSG00000170540	ARL6IP1	2.01696	0.326424	0.336303	2.64831	0.789113	0.00951494	0.799247	-1.1982	0.000276853	1.5993	-0.0754351	1	1.66655	-0.0119311	1	1.53219	-0.140834	1	1.44382	-0.245633	0.683248	0.773091	-1.16407	0.134751	2.43524	0.580462	0.275295	1.57817	-0.0935571	1
ENSG00000099860	GADD45B	6.11842	0.324704	0.339648	7.55723	0.677153	0.0325379	3.60256	-0.573551	0.115578	5.59839	0.146932	1	6.28652	0.363595	0.322883	5.20719	0.0327418	1	2.07087	-1.41657	9.75459e-05	3.2862	-0.664452	0.488514	4.97815	-0.0367735	1	4.04872	-0.342782	1
ENSG00000147403	RPL10	43.7523	0.319607	0.344688	41.4814	0.212286	0.669301	33.9038	-0.126656	0.887204	39.5435	0.122996	1	30.4631	-0.304441	0.505026	47.6106	0.413158	0.55731	26.4066	-0.525036	0.211457	37.5957	0.0423537	1	31.2347	-0.241358	0.957437	33.7366	-0.127261	1
ENSG00000139218	SCAF11	1.44331	0.320709	0.347341	1.28519	0.107772	0.91517	1.13808	-0.0961985	0.964073	1.34722	0.175312	0.960414	1.15147	-0.0764456	1	1.349	0.175624	0.99002	1.06184	-0.206339	0.771061	1.07448	-0.174529	1	0.751593	-0.715853	0.375021	1.14851	-0.0709197	1
ENSG00000166441	RPL27A	23.9841	0.316026	0.351944	25.3808	0.396946	0.287392	15.0735	-0.475692	0.209375	23.1857	0.22609	0.868198	16.3935	-0.338114	0.444142	30.6306	0.665614	0.194991	16.0579	-0.36278	0.446786	16.7694	-0.274773	1	15.3559	-0.409766	0.675674	15.5091	-0.385319	1
ENSG00000164924	YWHAZ	2.22144	0.315994	0.355543	3.05024	0.860343	0.00377955	1.57979	-0.272825	0.560192	1.75706	-0.0882947	1	1.42353	-0.443547	0.268651	1.77832	-0.0690347	1	1.57559	-0.269837	0.635324	1.41957	-0.409944	0.828227	1.35963	-0.477163	0.57471	1.18156	-0.659609	1
ENSG00000126756	UXT	1.27824	0.314051	0.361532	1.33175	0.368291	0.340133	0.890225	-0.308984	0.487165	1.23453	0.223462	0.877529	0.883247	-0.321713	0.481319	1.36403	0.378	0.627877	0.976218	-0.151542	0.888122	0.863845	-0.32646	1	0.739289	-0.563486	0.562517	0.76843	-0.478374	1
ENSG00000221983	UBA52	11.1593	0.30658	0.373038	11.229	0.301375	0.467291	7.33181	-0.411753	0.301136	11.1434	0.269256	0.797832	10.0946	0.123916	0.857667	13.5746	0.579109	0.294398	6.03368	-0.709784	0.0671084	7.90682	-0.262453	1	5.51544	-0.807276	0.203108	7.35379	-0.364615	1
ENSG00000135486	HNRNPA1	8.41152	0.306483	0.373497	6.98718	-0.0212725	1	7.34882	0.0642457	0.982795	9.43053	0.454092	0.473308	5.62963	-0.381274	0.362553	6.80232	-0.0618823	1	7.13347	0.0129866	1	4.97131	-0.53615	0.648262	5.87227	-0.286258	0.879785	5.13113	-0.47606	1
ENSG00000090060	PAPOLA	1.08539	0.308578	0.374817	1.19598	0.46005	0.199358	0.769913	-0.283648	0.535942	0.925691	0.0232735	1	0.784159	-0.25312	0.626852	0.936599	0.0412192	1	0.797791	-0.218546	0.741451	0.758525	-0.280098	1	0.822343	-0.15852	1	0.89237	-0.0303231	1
ENSG00000142864	SERBP1	2.26383	0.306846	0.375384	1.7876	-0.104423	0.990623	1.91139	0.00639952	1	2.39311	0.360413	0.640379	1.69859	-0.19207	0.760425	1.8328	-0.059443	1	1.8222	-0.0724046	1	1.73777	-0.140003	1	1.40065	-0.468472	0.588741	2.1483	0.169369	1
ENSG00000184557	SOCS3	1.42193	0.308085	0.380913	2.52185	1.34053	9.57066e-07	1.49093	0.383697	0.277122	0.484966	-1.36951	0.016288	1.09808	-0.142758	0.870824	0.513861	-1.27541	0.0425658	0.151765	-3.14269	9.52195e-15	1.40501	0.24842	0.935616	0.670589	-0.874536	0.23137	2.47881	1.05759	1
ENSG00000229117	RPL41	48.8225	0.296216	0.395085	48.5823	0.272534	0.5288	35.2387	-0.266538	0.571823	45.2437	0.142041	1	30.0202	-0.52861	0.160943	53.6651	0.408635	0.566652	41.4267	0.00447609	1	37.9957	-0.128729	1	32.9009	-0.348745	0.773658	30.9686	-0.429514	1
ENSG00000198355	PIM3	0.329032	0.289615	0.401825	0.444082	0.802141	0.0114651	0.253803	-0.161186	0.877121	0.289644	0.0582788	1	0.31691	0.216542	0.60896	0.186944	-0.609376	0.562013	0.149714	-0.989571	0.0156868	0.224084	-0.330925	1	0.0799785	-1.85578	0.00330758	1.01631	1.89184	0.253874
ENSG00000123144	C19orf43	1.69093	0.294895	0.402183	1.58026	0.165038	0.787902	1.43694	0.00618985	1	1.71282	0.282054	0.778838	1.14036	-0.37908	0.368192	1.3584	-0.0814309	1	1.33205	-0.118389	0.961269	1.10586	-0.392361	0.855163	1.29196	-0.157712	1	1.73516	0.274859	1
ENSG00000113810	SMC4	0.633303	0.298911	0.408501	0.358304	-0.647427	0.129544	0.587531	0.16051	0.76056	1.26041	1.40824	0.000102123	0.548399	0.0421768	1	0.295916	-0.897946	0.227228	0.35634	-0.65257	0.137261	0.535562	0.00263545	1	0.222504	-1.31603	0.0405298	0.396609	-0.41721	1
ENSG00000116251	RPL22	10.2904	0.289078	0.41285	9.62618	0.161108	0.795261	7.77012	-0.198143	0.723615	9.36459	0.107329	1	7.14798	-0.336067	0.448629	12.39	0.547252	0.340722	7.63593	-0.221051	0.73487	7.52923	-0.228395	1	7.37033	-0.261966	0.921628	8.68409	-0.0196273	1
ENSG00000123562	MORF4L2	1.22459	0.289236	0.419086	0.890614	-0.254576	0.662979	1.01309	-0.0445583	1	0.860584	-0.293657	0.867688	0.666706	-0.729911	0.0393802	0.526074	-1.03341	0.125465	1.34384	0.430982	0.25217	1.28736	0.328346	0.806791	1.79747	0.860437	0.0563326	0.718854	-0.531772	1
ENSG00000149806	FAU	14.6575	0.280957	0.432179	17.2344	0.546854	0.102078	9.60159	-0.439774	0.25741	12.8453	0.0410987	1	11.1743	-0.189527	0.765571	16.9706	0.477686	0.447768	10.2103	-0.330278	0.508684	8.83452	-0.527989	0.660894	9.93374	-0.352876	0.768063	9.55993	-0.400526	1
ENSG00000102786	INTS6	1.38666	0.283269	0.434694	1.49204	0.394497	0.295496	0.922109	-0.412846	0.306861	1.42151	0.290907	0.765362	0.918697	-0.418607	0.313021	1.46737	0.337849	0.697062	1.08748	-0.136129	0.92189	0.889615	-0.430749	0.915245	1.09714	-0.113972	1	1.02457	-0.207489	1
ENSG00000100219	XBP1	0.948453	0.284053	0.437163	0.369578	-1.24032	0.000904526	0.516109	-0.73562	0.0360524	0.773775	-0.067005	1	0.884956	0.155974	0.786436	0.445284	-0.904451	0.215006	0.983396	0.329055	0.43208	0.722672	-0.169455	1	2.05483	1.50265	6.41777e-05	0.561863	-0.518231	1
ENSG00000198931	APRT	1.00285	0.279425	0.438796	0.583286	-0.621251	0.114534	0.827305	-0.0584861	1	1.17527	0.50177	0.405566	0.978064	0.228232	0.610861	0.730867	-0.243648	1	0.783948	-0.144727	0.902696	0.866086	0.0173985	1	0.71468	-0.276296	1	0.636227	-0.424959	1
ENSG00000047410	TPR	1.11391	0.279331	0.438895	0.862185	-0.161976	0.876023	1.14955	0.327416	0.370048	1.28879	0.480989	0.440007	0.701302	-0.505036	0.191435	0.917811	-0.0552936	1	0.910077	-0.0727396	1	0.978128	0.0426332	1	0.483973	-1.0199	0.131492	1.0411	0.130736	1
ENSG00000105968	H2AFV	0.901181	0.27848	0.443379	0.508782	-0.669015	0.084716	0.688712	-0.187549	0.755645	1.39814	0.961517	0.0198425	1.02675	0.502598	0.12682	0.462193	-0.776484	0.326913	0.589115	-0.433497	0.338176	0.58486	-0.41659	0.931569	0.641879	-0.277725	1	0.702329	-0.128771	1
ENSG00000104964	AES	0.751109	0.278841	0.444177	0.34556	-0.988506	0.0095259	0.597309	-0.120667	0.905894	0.879783	0.500586	0.41252	0.376277	-0.870824	0.0157927	0.445284	-0.557512	0.604546	1.01262	0.782411	0.0126482	0.491865	-0.402311	0.950651	0.988453	0.676182	0.179833	0.925421	0.534116	1
ENSG00000166295	ANAPC16	1.43168	0.275931	0.444961	1.29548	0.0931987	0.951913	1.03562	-0.281262	0.540487	1.621	0.443071	0.50029	0.763659	-0.774365	0.0265628	1.50119	0.316991	0.733337	1.25616	0.0414523	1	0.782054	-0.678204	0.579335	1.59342	0.408121	0.524397	1.5286	0.318226	1
ENSG00000144802	NFKBIZ	0.904932	0.277733	0.449118	0.677396	-0.217914	0.750097	0.292065	-1.55496	5.34312e-06	0.661089	-0.243399	1	0.675676	-0.226771	0.685913	0.414283	-0.947237	0.184217	1.43664	1.08135	0.000208099	0.467216	-0.759846	0.492708	1.51447	1.06392	0.0118086	0.627964	-0.295969	1
ENSG00000101558	VAPA	1.32288	0.271747	0.453366	0.788661	-0.589051	0.139264	1.24436	0.158271	0.758035	0.946559	-0.280942	0.885054	0.97721	-0.250167	0.633328	0.678259	-0.783351	0.314508	1.52329	0.497331	0.162456	1.09017	-0.0610283	1	1.45397	0.384849	0.565502	1.08241	-0.0692009	1
ENSG00000169641	LUZP1	0.447214	0.27546	0.456989	0.263214	-0.605063	0.163279	0.400474	0.0774441	0.957352	0.394817	0.0497846	1	0.369443	-0.059504	1	0.122124	-1.70914	0.00421642	0.494774	0.432057	0.261817	0.4773	0.341425	0.6992	0.315813	-0.291471	0.992891	1.11546	1.56311	0.527237
ENSG00000104408	EIF3E	3.07384	0.264158	0.468298	2.64586	-0.00106936	1	2.83435	0.116592	0.852259	2.68108	0.0193274	1	2.10049	-0.385531	0.355912	3.09162	0.241023	0.862976	2.47592	-0.110012	0.97804	2.76632	0.0666075	1	2.09175	-0.360385	0.758841	2.29703	-0.212699	1
ENSG00000063177	RPL18	13.3286	0.25976	0.477373	14.2738	0.363744	0.343358	9.90938	-0.250952	0.606598	12.5031	0.129445	1	8.68854	-0.466587	0.233787	17.0476	0.617927	0.249858	9.98675	-0.231704	0.710632	9.73198	-0.256255	1	8.87864	-0.396878	0.696497	10.254	-0.177936	1
ENSG00000109046	WSB1	2.58986	0.259073	0.482143	4.03693	1.03775	0.000272776	1.26519	-0.929148	0.00550771	1.69863	-0.425916	0.665016	2.56432	0.234814	0.591263	2.01505	-0.161509	1	1.59353	-0.547339	0.190511	1.67503	-0.439495	0.784766	1.75953	-0.367041	0.749684	2.26398	0.0111608	1
ENSG00000185885	IFITM1	0.71134	0.264103	0.482258	0.0872478	-2.97979	9.03221e-14	2.03638	2.49958	4.34654e-15	0.849733	0.5191	0.38827	0.0768784	-3.19443	2.6316e-17	0.119306	-2.43333	3.65961e-05	0.0451193	-3.92724	2.26145e-19	1.23022	1.09628	0.0191683	0.0133298	-5.5083	5.00043e-14	1.41292	1.21666	0.918914
ENSG00000181163	NPM1	7.19594	0.256943	0.484707	8.67331	0.567027	0.0867743	4.63606	-0.488533	0.194491	6.31958	0.0235878	1	5.48698	-0.211367	0.712432	6.6041	0.0916038	1	6.27158	0.0127566	1	4.19038	-0.599575	0.563407	5.57696	-0.168788	1	3.4538	-0.862377	1
ENSG00000160888	IER2	6.87366	0.255669	0.490019	10.631	1.01949	0.00036537	2.88579	-1.16963	0.000377448	5.77034	-0.0479413	1	5.88034	-0.0194952	1	6.34388	0.0992506	1	3.96332	-0.653048	0.100739	3.46322	-0.817186	0.310886	7.1386	0.281732	0.749968	6.28791	0.0711995	1
ENSG00000170759	KIF5B	1.27336	0.25446	0.495544	0.888653	-0.352583	0.463647	1.19462	0.137135	0.810823	1.18278	0.109895	1	1.03401	-0.108375	0.947856	0.763746	-0.561379	0.5968	1.26488	0.228652	0.64134	1.32098	0.277799	0.890633	0.781329	-0.524203	0.619462	1.03284	-0.0953376	1
ENSG00000099783	HNRNPM	1.38816	0.245245	0.516961	1.29499	0.115701	0.895052	1.43312	0.294704	0.438534	1.48578	0.3259	0.697902	1.07715	-0.19295	0.75912	0.974176	-0.330795	0.841937	0.941866	-0.403859	0.381588	0.946756	-0.370431	0.993566	0.976148	-0.325917	0.813004	1.33856	0.14613	1
ENSG00000067082	KLF6	5.72786	0.245089	0.51939	6.85581	0.54311	0.11006	1.09131	-2.37881	2.82671e-12	4.07254	-0.314248	0.835275	4.88007	-0.0363995	1	2.2236	-1.22269	0.0331286	5.49635	0.161709	0.795271	2.875	-0.83155	0.303854	14.0967	1.68596	2.91469e-06	1.99131	-1.33642	1
ENSG00000113369	ARRDC3	0.782624	0.242975	0.526759	0.452414	-0.662773	0.0915198	0.607512	-0.194409	0.743163	0.895642	0.431145	0.532463	0.47451	-0.598373	0.109129	0.503528	-0.46397	0.749196	1.09773	0.817811	0.0088118	0.643122	-0.0889865	1	0.752618	0.152403	0.887164	0.280931	-1.25643	1
ENSG00000089009	RPL6	15.5639	0.233122	0.538955	13.618	-0.00266889	1	14.2521	0.074985	0.954705	15.5489	0.205371	0.905158	9.85111	-0.53847	0.150936	16.6859	0.31393	0.733741	12.3627	-0.161053	0.87244	13.593	-0.00617102	1	13.0703	-0.0663108	1	12.2784	-0.163172	1
ENSG00000139278	GLIPR1	0.736102	0.230061	0.560963	0.441631	-0.615382	0.123429	0.441711	-0.626972	0.0829884	0.595147	-0.12738	1	1.68663	1.86636	2.32568e-14	0.465951	-0.499435	0.691997	0.104082	-2.79124	2.95488e-12	0.738358	0.205436	0.906342	0.159957	-2.0772	0.00056521	0.0247881	-4.31192	1
ENSG00000158417	EIF5B	1.05876	0.223087	0.572913	0.737685	-0.383297	0.407416	1.14488	0.354599	0.319239	1.13019	0.302128	0.744565	0.720948	-0.428449	0.295816	0.78911	-0.257434	1	0.94648	0.0237767	1	0.894096	-0.0648466	1	0.862333	-0.12061	1	1.38813	0.57545	1
ENSG00000183864	TOB2	0.754485	0.22309	0.576593	1.04207	0.776846	0.0116562	0.550545	-0.315221	0.480117	0.553412	-0.283845	0.971594	0.403611	-0.816095	0.0194966	0.581499	-0.205626	1	0.76549	0.234943	0.631006	0.466095	-0.536652	0.77272	0.775176	0.237809	0.735386	0.404872	-0.702849	1
ENSG00000164346	NSA2	1.1064	0.221074	0.57772	1.1156	0.224101	0.650376	1.03222	0.095537	0.90572	0.996642	0.0326758	1	0.804233	-0.32333	0.478951	1.21748	0.345024	0.684537	0.848551	-0.22848	0.721972	0.842557	-0.223785	1	0.708528	-0.487633	0.675553	0.851057	-0.197058	1
ENSG00000125870	SNRPB2	1.08389	0.217871	0.586596	0.799445	-0.296161	0.575622	1.03647	0.134872	0.818095	1.30131	0.485413	0.433042	0.85634	-0.188346	0.770856	0.780656	-0.314224	0.973246	0.930073	-0.0484504	1	0.858243	-0.167301	1	0.901296	-0.0933843	1	1.09068	0.187856	1
ENSG00000142669	SH3BGRL3	2.51558	0.21529	0.591519	1.18079	-1.0133	0.00504207	0.999908	-1.28919	8.77226e-05	4.11929	0.992864	0.0139514	4.37951	1.24606	1.66924e-06	1.63834	-0.470379	0.629436	1.62327	-0.510606	0.233876	2.05821	-0.120487	1	1.04792	-1.13703	0.0512657	2.52012	0.173368	1
ENSG00000168264	IRF2BP2	0.616044	0.218077	0.591937	0.50339	-0.128812	0.938977	0.45319	-0.306361	0.493929	0.397321	-0.484842	0.673764	0.844808	0.781662	0.0076309	0.246127	-1.19811	0.0623427	0.428121	-0.389285	0.471909	0.544525	0.00145638	1	0.607016	0.168884	0.857009	1.07415	0.990423	1
ENSG00000164754	RAD21	0.761989	0.211544	0.603675	0.641124	-0.0868893	1	0.750356	0.179511	0.707688	1.01334	0.645444	0.209983	0.492022	-0.525095	0.171002	0.688593	0.0294805	1	0.677302	0.00381458	1	0.538923	-0.342942	1	0.464491	-0.569196	0.559961	0.710591	0.0776356	1
ENSG00000104529	EEF1D	5.20111	0.209698	0.603675	4.05849	-0.212411	0.754563	6.32978	0.55314	0.0734882	4.91393	0.0968461	1	2.96751	-0.726217	0.0387709	4.81357	0.0637287	1	4.30941	-0.113549	0.971401	5.17747	0.174797	1	3.57853	-0.38999	0.708591	4.28834	-0.1163	1
ENSG00000141682	PMAIP1	1.38816	0.213223	0.603675	3.55608	2.01424	7.00362e-15	0.16325	-3.11687	2.69996e-17	1.13771	-0.121548	1	1.34238	0.149557	0.803192	1.36967	0.166954	1	0.643976	-1.02808	0.00618039	0.29243	-2.13373	0.00132621	0.347599	-1.88771	0.00183804	0.239618	-2.33177	1
ENSG00000136942	RPL35	13.7128	0.206637	0.608221	13.2901	0.143432	0.839196	12.0839	-0.0156884	1	13.7668	0.189719	0.934249	10.4696	-0.25585	0.616935	16.08	0.432139	0.526075	10.3098	-0.274078	0.623408	11.2513	-0.124068	1	8.78738	-0.500366	0.538994	10.6341	-0.209441	1
ENSG00000143977	SNRPG	1.48984	0.205102	0.614101	1.46116	0.162102	0.796192	1.1198	-0.283197	0.535682	1.52752	0.222047	0.879428	1.21083	-0.153139	0.85382	0.961024	-0.493167	0.593654	1.46433	0.164589	0.787033	1.05432	-0.348678	0.912751	1.50626	0.196535	0.911137	1.21462	-0.129616	1
ENSG00000154582	TCEB1	1.04525	0.203219	0.621583	0.948942	0.0311147	1	0.756733	-0.346605	0.41422	1.01501	0.134868	1	1.04256	0.193419	0.688731	0.747776	-0.336958	0.936571	0.860856	-0.128975	0.938766	0.766368	-0.296241	1	1.12072	0.286547	0.745499	0.98326	0.0790571	1
ENSG00000136603	SKIL	1.22271	0.203672	0.622087	1.89053	0.964469	0.000954796	0.526312	-1.17532	0.00039204	0.772105	-0.530515	0.519053	1.78828	0.888611	0.00161585	0.87084	-0.343566	0.829188	0.686019	-0.740911	0.0575104	0.974767	-0.169219	1	0.297356	-1.93776	0.00119485	0.834532	-0.384478	1
ENSG00000115268	RPS15	17.5528	0.200484	0.622812	17.8623	0.220012	0.653598	14.9042	-0.0842417	0.991784	18.1991	0.235236	0.852371	13.2342	-0.282315	0.553846	21.6705	0.50848	0.398742	12.8964	-0.316719	0.536604	14.4422	-0.125086	1	10.6976	-0.581298	0.431208	14.0961	-0.163936	1
ENSG00000169714	CNBP	2.03122	0.200878	0.624704	1.48174	-0.329569	0.500951	2.13118	0.279553	0.471728	1.78294	-0.0258048	1	1.68577	-0.122089	0.914267	1.28982	-0.520869	0.548821	2.05447	0.208622	0.679081	1.73665	-0.0656186	1	1.62008	-0.172264	1	1.87563	0.0446349	1
ENSG00000188529	SRSF10	0.984846	0.19925	0.632293	1.04893	0.296542	0.482848	0.687437	-0.410073	0.310085	1.1761	0.460104	0.471221	0.523627	-0.847161	0.0142055	1.11509	0.37082	0.643914	0.979807	0.179508	0.752069	0.838075	-0.073429	1	0.748517	-0.246428	1	1.05762	0.267694	1
ENSG00000111142	METAP2	0.842653	0.197642	0.63725	0.712197	-0.0923351	1	0.882997	0.27418	0.486615	0.877278	0.239981	0.851102	0.549253	-0.522528	0.173071	0.624712	-0.287027	1	0.811122	0.122898	0.883273	0.734997	-0.0369177	1	0.620346	-0.296013	0.986362	1.07415	0.516002	1
ENSG00000198034	RPS4X	26.5631	0.193073	0.641813	24.6142	0.0554856	1	21.7102	-0.155299	0.829485	25.4002	0.100992	1	16.2692	-0.627645	0.081733	29.0731	0.311193	0.738706	29.0143	0.331163	0.415999	21.4325	-0.161205	1	22.0331	-0.119651	1	20.8137	-0.205973	1
ENSG00000164104	HMGB2	1.23171	0.19796	0.642289	0.740136	-0.641715	0.10772	0.621117	-0.932605	0.00645962	2.98158	1.65801	1.53942e-06	1.35391	0.358372	0.33791	0.594651	-0.935157	0.198419	1.05261	-0.0734651	1	0.501949	-1.17806	0.139441	0.947438	-0.229573	0.988819	0.974997	-0.17594	1
ENSG00000173230	GOLGB1	1.03737	0.194889	0.64345	0.959726	0.0547577	1	0.983754	0.0984087	0.899491	0.842221	-0.151874	1	0.64108	-0.611125	0.0964429	0.701745	-0.429234	0.799746	1.30538	0.577191	0.0899244	0.916505	-0.0200267	1	0.723908	-0.379855	0.84563	1.02457	0.142663	1
ENSG00000132341	RAN	2.06386	0.193148	0.64489	2.20668	0.297225	0.478706	1.80086	-0.0451177	1	2.41231	0.41987	0.539866	1.77034	-0.073913	1	1.46079	-0.362547	0.796774	1.61507	-0.221402	0.736271	1.46775	-0.351704	0.908233	1.42423	-0.399047	0.695766	1.41292	-0.394293	1
ENSG00000122406	RPL5	13.837	0.189026	0.653116	12.9607	0.0696938	1	12.43	0.000177808	1	13.039	0.0744709	1	8.35155	-0.654799	0.0671583	16.2951	0.423266	0.540119	12.8564	0.055797	1	11.3476	-0.139845	1	12.5915	0.0191864	1	10.5762	-0.244789	1
ENSG00000114391	RPL24	11.3147	0.18835	0.65484	10.0536	-0.0186853	1	8.61826	-0.276913	0.547143	10.8779	0.105355	1	6.99508	-0.616833	0.0884553	11.6403	0.209911	0.920929	13.062	0.421296	0.261267	9.26365	-0.142932	1	11.2524	0.15581	0.983033	9.17159	-0.159843	1
ENSG00000220205	VAMP2	1.0505	0.190321	0.65484	0.773957	-0.32291	0.516683	1.21502	0.441698	0.185086	1.22034	0.407747	0.561092	0.473229	-1.11539	0.000847166	0.93566	-0.0117364	1	0.95776	0.0259535	1	0.987091	0.0703105	1	1.03664	0.146391	0.997905	1.20635	0.356703	1
ENSG00000100201	DDX17	1.29775	0.188763	0.657859	1.23225	0.0924189	0.954383	1.29495	0.180247	0.702749	1.28879	0.157283	0.994873	0.96098	-0.322644	0.479454	1.23252	0.086227	1	1.14644	-0.0275248	1	1.10698	-0.0791255	1	0.669564	-0.83954	0.25239	1.52033	0.382581	1
ENSG00000244754	N4BP2L2	1.78173	0.183924	0.667592	1.72241	0.117854	0.8905	1.80511	0.201873	0.643491	1.83385	0.209283	0.902187	1.24244	-0.425619	0.297009	1.67122	0.0624599	1	1.5679	-0.0384432	1	1.48904	-0.11473	1	1.05203	-0.641947	0.364308	1.88389	0.227835	1
ENSG00000170776	AKAP13	1.27561	0.183874	0.669253	0.919533	-0.364003	0.443597	1.22778	0.113276	0.863006	1.24538	0.126122	1	1.3317	0.253877	0.543797	0.821051	-0.514338	0.666403	1.09363	-0.0811682	1	1.38148	0.283256	0.882254	0.815166	-0.522517	0.622103	0.958472	-0.262886	1
ENSG00000175197	DDIT3	0.99385	0.185456	0.669439	1.63124	1.0575	0.000233983	0.366888	-1.42826	2.81525e-05	0.631874	-0.535458	0.599653	0.715823	-0.37114	0.389816	0.519498	-0.826243	0.279864	0.769592	-0.245168	0.688374	0.518755	-0.820751	0.417781	2.16967	1.42173	0.000201176	0.396609	-1.16166	1
ENSG00000232112	TMA7	3.21716	0.181982	0.670976	2.1611	-0.479168	0.256622	2.51593	-0.239105	0.62591	4.24533	0.605432	0.250455	2.68263	-0.132007	0.889891	2.8408	-0.0330171	1	3.02658	0.0699226	1	2.55344	-0.19524	1	3.45446	0.269636	0.769741	3.36291	0.206915	1
ENSG00000144674	GOLGA4	0.979968	0.179405	0.683281	0.829344	-0.107071	0.986227	0.761835	-0.251143	0.611732	0.843055	-0.0754312	1	0.607766	-0.619358	0.0907576	0.671683	-0.422406	0.810984	1.37306	0.751927	0.0171058	0.987091	0.167731	0.961706	0.913601	0.0492087	1	0.925421	0.0659667	1
ENSG00000063046	EIF4B	1.56562	0.177218	0.686299	1.55674	0.158887	0.804307	1.45055	0.0415595	1	1.45239	0.0399752	1	1.03273	-0.522049	0.170467	1.53313	0.123601	1	1.71607	0.322043	0.438233	1.07673	-0.415481	0.819184	1.07253	-0.423415	0.655501	1.4625	0.0438444	1
ENSG00000100316	RPL3	23.3467	0.174164	0.691597	22.1654	0.0782919	0.982627	22.7479	0.124859	0.839671	21.2859	0.00966959	1	13.0548	-0.790173	0.0221011	25.6893	0.302872	0.755932	22.6894	0.116591	0.891906	19.2107	-0.147496	1	22.111	0.0678666	1	20.4502	-0.0594589	1
ENSG00000125691	RPL23	9.58508	0.17187	0.69923	10.3482	0.293304	0.482743	7.93762	-0.153216	0.834614	9.50232	0.139084	1	7.41407	-0.266574	0.591897	11.5483	0.444158	0.5065	7.69899	-0.19867	0.785459	7.434	-0.239236	1	6.77664	-0.381095	0.723492	7.88261	-0.152113	1
ENSG00000162244	RPL29	11.8324	0.167772	0.711538	12.1314	0.201553	0.693313	10.9595	0.0319133	1	11.6258	0.121365	1	8.40323	-0.41078	0.318321	15.0626	0.528042	0.369161	8.69829	-0.345347	0.481024	10.1421	-0.0907139	1	8.89197	-0.291933	0.869769	11.2538	0.0554754	1
ENSG00000185043	CIB1	0.970964	0.167253	0.719672	0.796014	-0.170375	0.855916	0.543743	-0.793889	0.0207597	1.15357	0.422984	0.538787	1.02675	0.259975	0.530162	0.941296	0.0995848	1	1.02339	0.246297	0.600252	0.66441	-0.430768	0.911451	0.867459	-0.0268128	1	0.487499	-0.849427	1
ENSG00000156508	EEF1A1	59.3023	0.164093	0.722543	55.9631	0.0587423	1	43.9921	-0.343007	0.415696	55.5916	0.0442739	1	40.7712	-0.467094	0.23278	62.9785	0.238248	0.865665	70.2056	0.44113	0.230142	41.3458	-0.407156	0.829495	59.8967	0.158615	0.977115	44.8829	-0.280294	1
ENSG00000170515	PA2G4	1.01824	0.165581	0.724209	0.494568	-1.003	0.00562467	1.16613	0.399242	0.248017	1.4549	0.72046	0.131699	1.02889	0.17929	0.724664	0.586196	-0.698043	0.411336	0.86547	-0.112032	0.975247	0.95796	0.0509146	1	0.577281	-0.717546	0.375388	0.900633	-0.0401535	1
ENSG00000092010	PSME1	1.73821	0.163482	0.727594	1.16608	-0.497751	0.234525	1.96028	0.369802	0.294894	2.44403	0.692062	0.154176	1.42396	-0.178933	0.792782	1.52937	-0.0543465	1	1.4633	-0.129784	0.935642	1.26944	-0.336619	0.929702	1.02434	-0.662122	0.341964	1.71038	0.107095	1
ENSG00000113712	CSNK1A1	1.29512	0.161076	0.734741	0.976881	-0.311578	0.540359	1.2027	0.0300195	1	1.13353	-0.0649176	1	1.22066	0.0552631	1	0.803202	-0.590005	0.552814	1.50945	0.411394	0.276761	1.26384	0.102847	1	0.901296	-0.413136	0.787981	1.14025	-0.053229	1
ENSG00000105401	CDC37	0.928193	0.160718	0.737681	1.01168	0.298981	0.478672	0.781816	-0.135096	0.870752	0.892303	0.0816022	1	0.99344	0.274637	0.501942	0.620955	-0.475111	0.720996	0.693709	-0.324684	0.526069	0.71707	-0.25312	1	0.602915	-0.517034	0.629187	1.6608	0.977473	1
ENSG00000147604	RPL7	18.2817	0.15514	0.746764	16.7119	-0.00260467	1	17.3925	0.0654866	0.979312	17.483	0.0676549	1	12.6422	-0.465829	0.234669	20.422	0.309767	0.740779	15.3175	-0.145385	0.899333	17.2321	0.0436372	1	18.1644	0.125415	1	16.955	0.00813602	1
ENSG00000186468	RPS23	22.6732	0.154553	0.747505	28.5766	0.544698	0.103818	17.0571	-0.328771	0.444533	20.9111	0.0103947	1	18.6985	-0.176323	0.79727	33.6997	0.765223	0.109022	14.2233	-0.609509	0.129588	18.1452	-0.206529	1	14.2239	-0.576643	0.437692	20.508	-0.0288578	1
ENSG00000116473	RAP1A	0.801383	0.156216	0.749612	0.545544	-0.48053	0.260216	0.637697	-0.234075	0.642311	1.03754	0.551433	0.328196	1.07459	0.675113	0.0254196	0.542983	-0.459407	0.747499	0.578348	-0.384722	0.418964	0.581499	-0.351365	1	0.632651	-0.225169	1	0.735379	0.00847072	1
ENSG00000152558	TMEM123	1.04938	0.155724	0.749824	0.694061	-0.52712	0.201678	0.793295	-0.319398	0.469902	0.981617	0.0343059	1	0.803806	-0.297474	0.525289	0.583378	-0.759023	0.342823	1.42946	0.678015	0.0365445	0.685698	-0.510045	0.804851	1.7462	0.942923	0.0307011	0.999785	0.0585461	1
ENSG00000113387	SUB1	2.03422	0.154047	0.752014	1.84887	-0.0130553	1	1.61975	-0.235253	0.635985	2.25455	0.299886	0.7448	2.08896	0.195959	0.679308	1.35652	-0.486605	0.599918	1.55149	-0.298395	0.572678	2.18258	0.242534	0.940611	1.89898	0.0286602	1	1.6608	-0.171773	1
ENSG00000197756	RPL37A	18.4558	0.152126	0.754636	18.1377	0.115354	0.893445	15.1508	-0.18639	0.752607	18.8118	0.165298	0.975374	13.4465	-0.383392	0.358032	22.3375	0.433718	0.523932	17.6247	0.0668359	1	16.1979	-0.0681192	1	13.7573	-0.317723	0.824069	17.2938	0.0206378	1
ENSG00000118971	CCND2	0.65844	0.154748	0.75737	0.215179	-1.6173	1.44184e-05	0.505481	-0.294755	0.518233	0.718684	0.276861	0.713538	0.386955	-0.72753	0.0428165	0.223581	-1.49166	0.0138148	1.54123	1.71629	9.34976e-11	0.415676	-0.561385	0.745483	0.638803	0.0897561	0.995048	0.156991	-1.88768	1
ENSG00000134333	LDHA	2.04923	0.150443	0.762344	1.00923	-0.995216	0.00596583	2.36585	0.398393	0.247954	1.92233	0.0336904	1	2.01379	0.116493	0.869108	0.631288	-1.64262	0.00498196	2.02422	0.121557	0.883854	2.89069	0.666901	0.276986	1.8272	-0.0450168	1	2.10699	0.159063	1
ENSG00000115758	ODC1	0.706463	0.147361	0.775806	1.49792	1.52044	1.5094e-08	0.176855	-2.04959	4.05407e-09	0.592643	-0.142205	1	0.241313	-1.5787	5.27654e-06	0.831384	0.385945	0.536892	1.06389	0.849333	0.00619357	0.214001	-1.65371	0.0177468	0.334269	-1.00171	0.152039	0.231355	-1.45808	1
ENSG00000163513	TGFBR2	0.253621	0.131227	0.78013	0.234785	-0.00309111	1	0.17983	-0.445945	0.314101	0.227041	-0.0533147	1	0.287013	0.343372	0.341743	0.222642	-0.0823603	1	0.0866496	-1.55973	8.21267e-05	0.415676	0.890246	0.0722779	0.0174312	-3.76173	3.54848e-08	2.95804	3.77933	2.67612e-07
ENSG00000123358	NR4A1	2.36475	0.142413	0.782093	4.02761	1.08178	0.00013564	1.79958	-0.321004	0.465914	1.46324	-0.614506	0.401991	1.93691	-0.199048	0.745066	1.35934	-0.721057	0.299947	1.31615	-0.807674	0.034442	3.06211	0.524929	0.485526	2.04868	-0.0962171	1	1.86737	-0.230483	1
ENSG00000142937	RPS8	24.7048	0.140721	0.783191	29.8201	0.455416	0.200215	23.3975	0.0438799	1	22.9845	0.0118317	1	16.7014	-0.515824	0.174722	37.6359	0.792585	0.0905346	15.8594	-0.585417	0.149928	23.1658	0.0231991	1	13.2641	-0.822186	0.194709	22.0201	-0.0615756	1
ENSG00000175390	EIF3F	1.8819	0.140572	0.785854	1.83318	0.0897109	0.958858	1.7052	-0.0313783	1	2.1068	0.303801	0.735575	1.59395	-0.144844	0.864302	2.17287	0.349227	0.673079	1.50278	-0.236537	0.701481	1.63582	-0.0921145	1	1.24172	-0.51153	0.525206	1.3055	-0.417376	1
ENSG00000107581	EIF3A	1.29775	0.136813	0.799413	1.28715	0.116408	0.894176	1.1334	-0.0970256	0.962025	1.36308	0.199509	0.920077	1.25653	0.0779032	0.962821	0.996722	-0.285944	0.912369	1.30385	0.137087	0.856699	1.04423	-0.212366	1	0.757745	-0.698185	0.393018	1.03284	-0.218741	1
ENSG00000161970	RPL26	21.6407	0.133882	0.804745	22.2894	0.176977	0.75711	17.2761	-0.249968	0.608718	22.1098	0.152734	0.997353	18.4064	-0.144261	0.864302	27.4319	0.490803	0.424824	18.078	-0.169763	0.854354	17.5884	-0.200804	1	16.9216	-0.26065	0.923743	22.2679	0.141669	1
ENSG00000205542	TMSB4X	59.1605	0.127118	0.825075	39.7012	-0.530274	0.194331	35.1273	-0.737325	0.0321967	82.3156	0.641207	0.205919	99.423	1.07527	5.41944e-05	52.8629	-0.062793	1	47.9623	-0.224588	0.72787	46.1042	-0.270388	1	6.86277	-3.08584	5.79945e-08	64.7382	0.225318	1
ENSG00000108256	NUFIP2	0.837775	0.129079	0.825242	1.01854	0.456541	0.206036	0.494853	-0.74323	0.0326204	0.742056	-0.0740974	1	0.892216	0.23476	0.595952	0.801323	0.0453823	1	0.822915	0.0922907	0.953838	0.552368	-0.518714	0.795136	0.702376	-0.156948	1	0.446185	-0.793018	1
ENSG00000165119	HNRNPK	2.64389	0.126083	0.828775	2.33363	-0.0875673	1	2.78291	0.211584	0.618021	2.91647	0.267236	0.804002	2.2141	-0.177495	0.795137	2.01881	-0.30464	0.877347	2.49233	0.0211276	1	2.10079	-0.241278	1	2.2312	-0.150555	1	2.36313	-0.0652198	1
ENSG00000142534	RPS11	13.0825	0.124145	0.832941	17.6794	0.637692	0.0456264	9.70192	-0.380539	0.345488	12.9739	0.0972263	1	11.0372	-0.167046	0.816176	21.6197	0.910205	0.0377908	7.98458	-0.679779	0.0825502	10.0042	-0.301487	0.977458	6.42699	-0.968852	0.107331	9.69213	-0.343126	1
ENSG00000144746	ARL6IP5	1.73295	0.122992	0.83337	1.25872	-0.407143	0.363598	0.808174	-1.12156	0.000671466	2.2679	0.538174	0.344562	2.34052	0.653803	0.0308665	1.63083	0.0142734	1	1.88835	0.260219	0.567337	1.65486	0.0363949	1	0.873612	-0.930052	0.184367	1.38813	-0.223572	1
ENSG00000198755	RPL10A	14.5596	0.120301	0.83337	14.2768	0.0814935	0.974504	14.2627	0.0818848	0.936863	14.1742	0.0647834	1	9.27751	-0.62992	0.0804668	17.2317	0.369851	0.636621	14.3397	0.0882172	0.958023	13.8271	0.0249997	1	12.2531	-0.160172	1	10.2292	-0.42333	1
ENSG00000125743	SNRPD2	1.7367	0.122331	0.83337	1.28862	-0.373478	0.422315	1.89523	0.2709	0.488472	2.11432	0.42122	0.537356	1.286	-0.384238	0.359459	1.7135	0.0870484	1	1.65147	0.0320618	1	1.74338	0.11243	1	1.24069	-0.406946	0.683128	1.60296	-0.0193097	1
ENSG00000145247	OCIAD2	0.607415	0.121876	0.834893	0.358794	-0.735747	0.0712223	0.0488901	-3.74004	4.47895e-22	0.71451	0.366414	0.564806	0.127276	-2.3356	4.76121e-11	0.436829	-0.397856	0.844426	1.76068	2.1517	5.32968e-15	0.0571415	-3.36029	7.71349e-07	1.21608	1.21591	0.0027137	0.702329	0.317193	1
ENSG00000111678	C12orf57	1.60764	0.118915	0.836552	0.775917	-1.05399	0.00339295	3.19188	1.40856	2.39473e-08	1.621	0.119078	1	0.492022	-1.77132	9.91628e-08	0.803202	-0.951051	0.174105	1.13208	-0.457882	0.297175	2.87276	1.01668	0.0322032	1.16071	-0.393773	0.706209	1.68559	0.162928	1
ENSG00000196419	XRCC6	0.91056	0.115703	0.841601	0.765134	-0.17765	0.836542	0.95527	0.195653	0.663023	1.10348	0.408138	0.561026	0.853777	0.00284717	1	0.664168	-0.382439	0.85909	0.791126	-0.122168	0.953786	0.771971	-0.150743	1	0.724934	-0.247434	1	0.793218	-0.101516	1
ENSG00000182463	TSHZ2	0.224732	0.104287	0.843153	0.0416633	-2.49541	2.80415e-09	0.278886	0.480675	0.152694	0.137727	-0.655908	0.501785	0.0145215	-4.04602	4.11371e-20	0.062941	-1.80414	0.00544355	0.0138434	-4.06564	5.39467e-17	1.6515	3.72759	1.66762e-14	0.00410146	-5.46245	3.28162e-11	1.61122	2.99823	0.00160468
ENSG00000111897	SERINC1	0.747357	0.112341	0.852376	0.571032	-0.335016	0.494769	0.848562	0.330645	0.365773	0.557585	-0.353626	0.862582	0.52619	-0.475457	0.229108	0.404889	-0.833863	0.268415	0.838296	0.299117	0.48705	0.950118	0.47021	0.488069	0.858231	0.313919	0.596783	1.09068	0.64302	1
ENSG00000163479	SSR2	1.42343	0.108851	0.858534	1.16118	-0.232418	0.707581	1.64356	0.356829	0.311703	1.62935	0.310676	0.723348	1.22237	-0.15178	0.857242	1.41758	0.0897917	1	0.895721	-0.644896	0.105877	1.97082	0.60048	0.366835	0.878738	-0.638491	0.464048	1.25593	-0.0939206	1
ENSG00000233016	SNHG7	1.12554	0.108823	0.859496	1.67731	0.798041	0.00868042	0.600285	-0.923513	0.00607587	0.766262	-0.497337	0.562264	0.545837	-1.07216	0.0014207	1.34431	0.374504	0.636355	1.32948	0.383717	0.323514	0.626316	-0.790268	0.4463	1.70211	0.745619	0.11964	1.88389	0.836072	1
ENSG00000173272	MZT2A	0.832898	0.107762	0.863075	0.617107	-0.388814	0.398244	0.42258	-1.00276	0.00271009	1.05173	0.466912	0.459861	0.612037	-0.410079	0.324377	0.82199	0.0751938	1	1.36383	0.961443	0.00120422	0.590462	-0.427879	0.915411	0.978199	0.34485	0.636916	0.30572	-1.3375	1
ENSG00000083845	RPS5	9.31608	0.105061	0.865933	10.5918	0.317237	0.437305	9.13352	0.06848	0.971557	8.91635	0.024608	1	6.5415	-0.487009	0.207268	12.4407	0.547873	0.339924	7.26934	-0.306446	0.557095	9.10343	0.0555266	1	6.66898	-0.419429	0.659736	7.21333	-0.294322	1
ENSG00000179010	MRFAP1	1.25497	0.103677	0.872715	0.872968	-0.493788	0.240665	1.58361	0.510384	0.108964	0.911501	-0.402965	0.696121	0.703437	-0.84909	0.0136666	0.613439	-0.996267	0.144426	1.68069	0.596116	0.0757652	1.56187	0.428889	0.637888	1.39552	0.255658	0.797243	1.45423	0.297013	1
ENSG00000120727	PAIP2	0.843778	0.104145	0.872813	0.644065	-0.344185	0.477048	1.10151	0.572471	0.064728	0.966592	0.307932	0.732351	0.773482	-0.0464945	1	0.607803	-0.411329	0.8275	0.581937	-0.503968	0.242945	0.788777	-0.0117799	1	0.670589	-0.259964	1	1.16504	0.554755	1
ENSG00000136938	ANP32B	1.16268	0.102261	0.876822	1.00531	-0.143453	0.901248	0.944641	-0.250324	0.612394	1.79546	0.789256	0.0809389	1.25611	0.233229	0.597288	1.13106	0.0477097	1	0.91059	-0.302734	0.567337	0.678976	-0.723891	0.521764	0.932057	-0.248892	0.94716	1.2394	0.175706	1
ENSG00000188243	COMMD6	2.85361	0.101178	0.877317	2.56744	-0.079292	1	2.62731	-0.0421303	1	2.85804	0.0925058	1	2.52674	-0.107843	0.947976	3.08035	0.208343	0.925622	2.52155	-0.108303	0.982324	2.35737	-0.203737	1	3.11096	0.222252	0.857969	2.58622	-0.0659896	1
ENSG00000173110	HSPA6	2.40865	0.102551	0.884372	1.63467	-0.534312	0.218613	1.19632	-1.04135	0.00280817	2.01415	-0.18741	1	3.00808	0.49008	0.157752	1.08315	-1.12256	0.0701944	3.32704	0.649411	0.0586857	1.17532	-0.992275	0.205972	4.73616	1.16747	0.00579379	0.818006	-1.47785	1
ENSG00000184613	NELL2	0.341038	0.105388	0.888186	0.0259783	-3.78917	3.15279e-17	0.0348608	-3.39938	2.39188e-17	0.218694	-0.588577	0.566487	0.0277616	-3.72714	2.62085e-19	0.0122124	-4.71018	6.56332e-11	1.79195	4.01002	5.32968e-15	0.0179267	-4.1583	4.98842e-08	0.118942	-1.48214	0.0258807	0.00826269	-4.30402	1
ENSG00000112096	SOD2	1.28949	0.0966683	0.894446	1.90181	0.766681	0.013437	0.449789	-1.59221	1.7179e-06	0.752907	-0.741308	0.266722	2.60789	1.41891	3.30167e-08	1.05309	-0.226848	1	0.480931	-1.46208	6.94208e-05	0.853761	-0.540881	0.77272	0.748517	-0.741121	0.358789	0.834532	-0.549193	1
ENSG00000169567	HINT1	3.24905	0.0945757	0.895671	2.55813	-0.303251	0.556961	1.97218	-0.731421	0.034122	3.72447	0.299866	0.743122	2.60532	-0.279217	0.562853	3.00895	-0.0357311	1	4.88314	0.791792	0.0102631	1.73329	-0.866644	0.260945	4.38139	0.549853	0.311102	3.1894	0.0438168	1
ENSG00000183283	DAZAP2	1.18632	0.0907756	0.909009	1.34254	0.295507	0.482778	0.873219	-0.423486	0.286117	1.23871	0.149069	1	1.34793	0.310053	0.423377	1.27855	0.197001	0.951553	0.861881	-0.433475	0.333956	0.740599	-0.633902	0.635901	1.15661	0.0407366	1	1.19809	0.0879373	1
ENSG00000196531	NACA	7.70356	0.0885231	0.912877	7.1754	-0.0340009	1	7.65959	0.0764834	0.950918	7.58332	0.0539559	1	6.25747	-0.263617	0.59867	8.62103	0.253409	0.841937	7.20422	-0.027219	1	6.26876	-0.237838	1	7.7169	0.079812	1	7.87434	0.0955249	1
ENSG00000116539	ASH1L	0.7331	0.0852128	0.927862	0.682788	-0.0369307	1	1.00331	0.639253	0.0340251	0.676114	-0.0498458	1	0.497147	-0.56116	0.13547	0.657592	-0.0921278	1	0.720371	0.0516734	1	0.684578	-0.0296412	1	0.418349	-0.775177	0.31587	0.735379	0.0794575	1
ENSG00000153310	FAM49B	0.643057	0.0856513	0.927897	0.728372	0.292085	0.496856	0.0901278	-2.96171	4.83248e-16	0.890634	0.596007	0.275012	1.56277	1.81321	1.44033e-13	0.632228	0.0501117	1	0.208164	-1.68403	9.31726e-06	0.0806704	-2.98022	7.5275e-06	0.255316	-1.31298	0.0379594	0.132203	-2.14501	1
ENSG00000075415	SLC25A3	2.60224	0.0828813	0.929789	2.6091	0.0832364	0.972376	3.01333	0.335835	0.348629	2.32967	-0.0989773	1	2.34394	-0.0965559	0.976519	1.63271	-0.640045	0.389798	2.41645	-0.0440262	1	2.15233	-0.217627	1	2.55316	0.0430714	1	1.85084	-0.431228	1
ENSG00000145741	BTF3	5.484	0.0816993	0.93144	4.82559	-0.134083	0.920369	6.17205	0.284532	0.457674	5.48988	0.0742538	1	4.6426	-0.201433	0.733808	5.27765	0.0122579	1	4.77393	-0.150807	0.887946	5.33657	0.0288907	1	4.93098	-0.0922866	1	5.8252	0.146305	1
ENSG00000129351	ILF3	0.829521	0.0831271	0.93153	1.32489	0.898282	0.00241016	0.63132	-0.375873	0.360352	0.841386	0.0968605	1	0.733761	-0.126588	0.905188	0.790989	0.000218305	1	0.737803	-0.1141	0.971966	0.484022	-0.740578	0.505304	0.456288	-0.83223	0.261717	0.479236	-0.7147	1
ENSG00000105835	NAMPT	1.16981	0.0833369	0.93182	1.91308	0.942349	0.00141857	0.459567	-1.42162	1.88501e-05	0.624362	-0.888153	0.195846	2.54809	1.56272	5.9324e-10	0.565529	-1.0299	0.133933	0.488622	-1.30129	0.000410971	0.555729	-1.04698	0.217854	0.426552	-1.44289	0.0205542	0.966735	-0.207357	1
ENSG00000197728	RPS26	2.96166	0.0800281	0.935752	2.41059	-0.262825	0.643412	3.03799	0.121716	0.841498	3.51496	0.341985	0.670018	2.46609	-0.230499	0.667575	2.29218	-0.324016	0.847907	3.15425	0.180645	0.744134	2.55904	-0.153773	1	3.03098	0.105618	1	2.93325	0.0450303	1
ENSG00000131508	UBE2D2	0.949579	0.0799714	0.938467	0.888653	-0.034026	1	0.85834	-0.0933816	0.971246	1.0918	0.29185	0.762955	0.774336	-0.264998	0.599701	0.871779	-0.0612696	1	1.06389	0.265982	0.55692	0.698023	-0.397387	0.954242	0.989478	0.134122	1	0.636227	-0.508398	1
ENSG00000170889	RPS9	14.0268	0.0776756	0.941291	14.6689	0.148892	0.826446	13.5281	0.013914	1	13.024	-0.0470931	1	11.5386	-0.252937	0.623006	15.7052	0.244466	0.855181	13.2753	-0.0177252	1	14.1621	0.0817619	1	11.0729	-0.294666	0.864799	12.1379	-0.156114	1
ENSG00000113558	SKP1	3.4554	0.0721757	0.956516	2.80418	-0.274878	0.616585	4.34654	0.472444	0.144643	2.73117	-0.301172	0.85144	2.2393	-0.646617	0.0722352	1.73886	-0.980754	0.105458	4.47399	0.505974	0.149978	3.42401	0.0484777	1	4.20092	0.366574	0.592191	2.61927	-0.349476	1
ENSG00000130811	EIF3G	1.05538	0.0718843	0.959655	0.72151	-0.550139	0.175906	1.23075	0.337226	0.349368	1.2145	0.285853	0.773623	0.97422	-0.0657331	1	0.916871	-0.153451	1	1.09773	0.133452	0.863668	1.09241	0.115883	1	0.699299	-0.563248	0.56424	0.917159	-0.143145	1
ENSG00000143507	DUSP10	0.476853	0.0697629	0.972751	1.65673	2.57457	7.00362e-15	0.0535665	-3.29635	1.04568e-17	0.429875	-0.0983514	1	0.387809	-0.278789	0.588448	0.382343	-0.276788	1	0.131256	-1.93923	8.50507e-07	0.0918746	-2.37117	0.000510733	0.201997	-1.22909	0.0658276	0.0661015	-2.64524	1
ENSG00000204264	PSMB8	0.643057	0.0679134	0.972751	0.594069	-0.0665935	1	0.635571	0.0463179	1	1.02586	0.810844	0.0709955	0.71625	0.252356	0.552345	0.735564	0.27033	0.732119	0.417866	-0.630431	0.147827	0.495226	-0.336738	1	0.16816	-1.94039	0.00119384	0.991523	0.687449	1
ENSG00000204387	C6orf48	1.67518	0.0648598	0.97715	1.70966	0.0957924	0.943949	1.50029	-0.123447	0.896673	1.31884	-0.313358	0.833635	1.20187	-0.489002	0.207488	1.54628	-0.0666584	1	2.05395	0.404785	0.283159	1.76018	0.132421	1	2.01587	0.344254	0.632393	0.941947	-0.780805	1
ENSG00000127914	AKAP9	1.34877	0.063875	0.980131	1.33568	0.0445525	1	1.18229	-0.160326	0.819015	1.28462	-0.0191379	1	1.07288	-0.321188	0.482546	1.20997	-0.111348	1	1.83554	0.584553	0.0833044	1.10362	-0.249859	1	1.15149	-0.186429	1	1.29724	-0.00605773	1
ENSG00000078674	PCM1	0.911686	0.0636958	0.981462	0.766604	-0.224771	0.728028	1.1198	0.421033	0.214464	0.964088	0.144896	1	0.643643	-0.516021	0.179269	0.684835	-0.382741	0.859483	1.21566	0.548731	0.112762	0.913144	0.0584267	1	0.438857	-1.04771	0.118448	0.669278	-0.39022	1
ENSG00000111912	NCOA7	0.378931	0.0659065	0.982677	0.270076	-0.488361	0.307165	0.249977	-0.623173	0.112168	0.32971	-0.156173	1	0.287867	-0.394205	0.41135	0.239551	-0.63948	0.514084	0.396845	0.139508	0.793839	0.838075	1.31728	0.00159698	0.508581	0.517987	0.309351	1.68559	2.24351	0.0715193
ENSG00000102393	GLA	0.507993	0.0623377	0.990255	1.24108	1.71734	8.04632e-11	0.155598	-1.81763	1.92626e-07	0.300495	-0.749329	0.338275	0.81363	0.909339	0.00146412	0.484739	-0.0162993	1	0.109209	-2.31255	5.09055e-09	0.164702	-1.62271	0.0221374	0.232758	-1.11972	0.0989613	0.239618	-1.00172	1
ENSG00000144426	NBEAL1	0.91056	0.059998	0.992159	0.819541	-0.117052	0.964766	1.1993	0.542914	0.0834152	0.790469	-0.166337	1	0.631684	-0.547779	0.146373	1.00987	0.21456	0.917709	0.875212	-0.0085721	1	1.00726	0.207857	0.89945	0.608042	-0.561519	0.566484	0.875845	-0.00492861	1
ENSG00000103966	EHD4	0.152698	0.0440152	0.99487	0.072053	-1.14859	0.00436006	0.0399623	-2.06167	3.22654e-08	0.166107	0.175093	0.906399	0.263522	1.03278	0.000261189	0.062941	-1.28447	0.0608802	0.165608	0.177668	0.725743	0.092995	-0.698455	0.607959	0.194819	0.421238	0.468768	1.64428	3.57572	5.8236e-06
ENSG00000116731	PRDM2	0.862537	0.043153	1	2.54391	2.11913	7.00362e-15	0.269533	-1.8052	1.38025e-07	0.674444	-0.342316	0.882336	0.295555	-1.66454	1.32763e-06	1.20621	0.565738	0.328043	0.760363	-0.165787	0.867143	0.283467	-1.62263	0.0191907	0.463465	-0.901378	0.209799	0.272669	-1.60223	1
ENSG00000162511	LAPTM5	3.48504	0.012408	1	6.34605	1.06819	0.000166142	0.317998	-3.6578	1.01235e-22	4.22195	0.313108	0.717592	7.73354	1.51503	1.49643e-09	6.48104	0.999852	0.0183818	0.226622	-4.11049	3.40419e-22	0.358535	-3.34391	3.86033e-07	0.0604966	-5.90635	4.95596e-17	0.867582	-2.00212	1
ENSG00000187514	PTMA	21.4152	0.0164827	1	22.7761	0.118433	0.889571	28.6883	0.528615	0.0909886	22.432	0.0867944	1	17.2357	-0.346669	0.427498	15.6714	-0.465011	0.632279	19.047	-0.176537	0.83739	17.6959	-0.277084	1	19.971	-0.0936478	1	29.0186	0.445119	1
ENSG00000124831	LRRFIP1	1.06363	0.013836	1	1.10187	0.0720115	1	0.743554	-0.578516	0.111946	1.25123	0.268058	0.806342	1.80024	0.962499	0.00048194	0.799444	-0.425482	0.805444	0.68448	-0.694744	0.0777611	0.90418	-0.235132	1	0.711604	-0.598754	0.517851	1.89216	0.845909	1
ENSG00000174748	RPL15	16.8388	0.00259515	1	17.5177	0.0681132	1	17.2068	0.0392591	1	17.8486	0.0928984	1	13.9248	-0.315186	0.489695	20.0415	0.272952	0.816289	17.6586	0.0809137	0.974155	16.0231	-0.0746581	1	15.6727	-0.108832	1	14.9142	-0.184877	1
ENSG00000164056	SPRY1	0.383058	0.0405432	1	0.03137	-3.74192	4.28946e-17	0.463818	0.371988	0.325346	0.253751	-0.595964	0.561387	0.0482625	-3.15008	1.7886e-15	0.0328796	-3.56348	5.84529e-08	0.909564	1.60998	1.15819e-08	1.19997	1.8871	1.72055e-06	0.116892	-1.73315	0.00786462	2.09872	2.53339	0.0233074
ENSG00000204628	GNB2L1	8.69253	0.0133202	1	8.7439	0.0223293	1	9.41113	0.149047	0.777428	9.19348	0.0991411	1	7.58363	-0.216396	0.700296	10.4369	0.296438	0.770575	7.71694	-0.182474	0.822669	9.22555	0.101971	1	7.41134	-0.23335	0.971168	8.34532	-0.0581849	1
ENSG00000132424	PNISR	1.43844	0.0282778	1	1.32293	-0.111467	0.974173	1.50284	0.102484	0.887251	1.84471	0.418771	0.542357	0.934499	-0.682674	0.0560863	2.25178	0.733202	0.137615	1.35819	-0.0677367	1	1.37028	-0.0497022	1	1.15456	-0.311417	0.839367	1.793	0.339196	1
ENSG00000135185	TMEM243	0.652062	0.0154806	1	0.884732	0.535237	0.118981	0.230846	-1.63937	1.4855e-06	0.523362	-0.326179	0.905158	0.390798	-0.822404	0.0183714	0.852991	0.434505	0.533261	1.30436	1.23939	1.0699e-05	0.261058	-1.35475	0.0635016	0.740314	0.210277	0.779583	0.404872	-0.661891	1
ENSG00000147677	EIF3H	1.65266	0.035421	1	1.67241	0.053483	1	1.6359	0.0171803	1	1.76708	0.136531	1	1.56746	-0.0552206	1	1.74168	0.112604	1	1.53098	-0.0923009	1	1.34563	-0.282163	1	1.66212	0.0396741	1	1.22288	-0.409944	1
ENSG00000148303	RPL7A	11.4126	0.0341718	1	11.9966	0.115807	0.892611	10.928	-0.0404067	1	11.8086	0.0834705	1	8.78207	-0.403616	0.324377	14.1692	0.367991	0.639734	11.7813	0.0848505	0.96613	10.6731	-0.0734427	1	10.6546	-0.0763857	1	10.4523	-0.109593	1
ENSG00000130592	LSP1	0.945452	0.0120878	1	1.11363	0.287078	0.507361	0.157299	-2.77309	9.34162e-15	1.85138	1.10056	0.00481638	2.22392	1.64273	4.39587e-11	1.39973	0.628478	0.248337	0.0728062	-3.85811	1.47596e-19	0.426881	-1.18198	0.130364	0.0379385	-4.68176	3.47829e-12	0.0908896	-3.26532	1
ENSG00000169813	HNRNPF	1.12254	0.0325585	1	1.41067	0.418585	0.258307	0.94039	-0.265427	0.577077	1.42067	0.401612	0.566097	1.18948	0.130896	0.844457	1.0653	-0.0520827	1	0.948531	-0.244343	0.685256	0.773091	-0.536464	0.769397	0.844901	-0.404895	0.801529	0.999785	-0.14112	1
ENSG00000151929	BAG3	0.772869	0.0569883	1	0.825913	0.165623	0.794128	0.444687	-0.850019	0.0137751	0.384801	-1.01436	0.112328	0.823026	0.163541	0.769834	0.263976	-1.56588	0.00925526	1.13362	0.709844	0.0286849	0.413436	-0.891952	0.348029	1.61393	1.22453	0.00241615	0.470973	-0.658571	1
ENSG00000187109	NAP1L1	3.49442	0.0221407	1	4.01781	0.255684	0.571961	3.86444	0.194547	0.661229	3.69191	0.105549	1	3.03072	-0.217754	0.697886	4.23959	0.320891	0.722747	2.87174	-0.299073	0.569435	3.64809	0.0846184	1	2.05791	-0.784275	0.222565	2.65232	-0.389131	1
ENSG00000089157	RPLP0	9.3082	0.0548135	1	8.36206	-0.125266	0.942393	9.77292	0.137037	0.806795	9.86208	0.139282	1	7.019	-0.417455	0.307765	10.5393	0.241613	0.860263	8.89107	-0.0240008	1	10.7997	0.276056	0.888117	8.66024	-0.0635153	1	7.79998	-0.2212	1
ENSG00000100911	PSME2	0.76424	0.0102053	1	0.489666	-0.708351	0.0647058	0.714645	-0.103391	0.947473	1.27293	0.827506	0.0628312	1.15787	0.74763	0.011169	0.615318	-0.323483	0.959974	0.612187	-0.350775	0.478866	0.607269	-0.339801	1	0.418349	-0.901544	0.205943	0.842794	0.152908	1
ENSG00000186395	KRT10	0.827645	0.0244076	1	0.914141	0.189872	0.729982	0.937414	0.238383	0.566208	0.929865	0.205025	0.911726	0.644924	-0.391913	0.349717	1.01081	0.333946	0.703746	0.68448	-0.28643	0.601408	0.984851	0.289236	0.77272	0.450136	-0.899244	0.204948	0.85932	0.0768279	1
ENSG00000067900	ROCK1	0.933446	0.0400719	1	0.930807	0.0335006	1	1.29963	0.623503	0.0392273	0.956576	0.0743224	1	0.989169	0.138407	0.825408	0.816354	-0.171017	1	0.666535	-0.506879	0.238626	0.845918	-0.114992	1	0.313762	-1.59832	0.00826187	0.793218	-0.200126	1
ENSG00000087074	PPP1R15A	3.86772	0.0448078	1	5.81472	0.747935	0.0148709	2.96529	-0.39993	0.316618	3.20361	-0.253112	0.930996	4.29836	0.225457	0.614173	3.8657	0.0383455	1	2.63025	-0.580319	0.156887	2.90861	-0.39467	0.852215	3.65748	-0.0471625	1	2.82584	-0.425899	1
