# Supplementary material for: Single-Cell Transcriptomic Analysis of Ecosystems in Papillary Thyroid Carcinoma Progression
Source: Front Endocrinol (Lausanne). 2021 Nov 1;12:729565. doi: 10.3389/fendo.2021.729565 (PMC8591202; doi:10.3389/fendo.2021.729565)
Supplement: Supplementary file 3 [file Table_2.xlsx]

## Sheet: Sheet1
Case ID	Age	Gender	Tumor size (cm)	Multifocality	Lymph node metastasis	Distance of metastasis	Histological subtypes
1	46	F	2.7	1	Yes	No	C-PTC
2	48	F	1.9	1	Yes	No	C-PTC
3	20	F	1.5/0.5	2	Yes	No	C-PTC
4	26	M	1.9	1	Yes	No	C-PTC
5	36	F	2.2/0.6	3	Yes	No	C-PTC
6	52	F	1.2	1	Yes	No	FV-PTC
7	38	F	2.3	1	Yes	No	C-PTC
8	45	M	3	1	Yes	No	C-PTC
9	65	F	1.0/1.5/2.1	3	Yes	No	C-PTC
10	51	F	1.5	1	Yes	No	C-PTC
